# Supplementary material for: The evidence of metabolic-improving effect of metformin in Ay/a mice with genetically-induced melanocortin obesity and the contribution of hypothalamic mechanisms to this effect
Source: PLoS One. 2019 Mar 14;14(3):e0213779. doi: 10.1371/journal.pone.0213779 (PMC6417728; doi:10.1371/journal.pone.0213779)
Supplement: S1 Dataset — (XLSX) [file pone.0213779.s003.xlsx]

## Sheet: T1_BW_ Fat
The metformin in a dose-dependent manner improves metabolic and hormonal status of agouti-mice (Ay/a) with the melanocortin type obesity
Table 1. The body and fat weight, food intake and lipids in the obese agouti-mice and the effect of metformin treatment.
Body weight (start), g								Body weight (final), g								Abdominal fat weight, g
	C, a/a	Ay/a	Ay/a-M200	Ay/a-M400	Ay/a-M600				C, a/a	Ay/a	Ay/a-M200	Ay/a-M400	Ay/a-M600				C, a/a	Ay/a	Ay/a-M200	Ay/a-M400	Ay/a-M600
	22.2	40.4	40.9	40.2	39.4				21.91	40.3	34.2	35.5	34.1				0.36	3.62	3.44	3.05	3.08
	21.1	38.9	35.5	39	36				22.34	40.7	31.1	35.8	30.9				0.41	3.78	3.09	3.22	2.65
	23.5	36.5	37.7	35.2	40.8				25.23	37.3	33.7	28.5	35.2				0.43	3.71	3.51	2.28	3.11
	22.7	34.5	39.3	37.4	35.1				23.48	36	33.3	32.3	31.1				0.47	4.12	3.2	3.18	2.81
	25.1	35.4	36.4	39.2	36.2				23.98	37.7	31.8	34.2	33.2				0.49	4.14	3.34	3	3.21
	22.5	38.2	35.2	36.5	34.7				22.4	41.1	31.3	31	29.2				0.38	4.35	3.41	3.08	2.89
	22.9	36.7	35.2	37.9	37.5				23.8	37.6	32.8	33.4	32.5				0.44	3.81	3.4	3.35	3.01
	26.3	38.7	34.9	37.3	36.8				25.1	39.4	29.9	32.2	31.8				0.47	4.28	2.93	2.91	2.86
	23	36.2	36.6	33.3	37.4				22.2	37.1	33.4	29.1	31.1				0.36	3.95	3.61	2.43	2.55
	21.9	38.8	38.4	35.1	35.1				21.8	40.4	33.6	30.7	30.4				0.33	4.14	3.35	2.8	2.78
M	23.12	37.43	37.01	37.11	36.9			M	23.224	38.76	32.51	32.27	31.95			M	0.414	3.99	3.328	2.93	2.895
SD	1.53536	1.84635	2.01685	2.1294	1.96356			SD	1.2813	1.8161	1.40353	2.4998	1.81307			SD	0.0548128	0.25144	0.202528	0.342312	0.209138
p-level	a/a	Ay/a	Ay/a-M200	Ay/a-M400	Ay/a-M600			p-level	a/a	Ay/a	Ay/a-M200	Ay/a-M400	Ay/a-M600			p-level	a/a	Ay/a	Ay/a-M200	Ay/a-M400	Ay/a-M600
a/a	1	5.70279e-22	1.80941e-20	1.37139e-20	2.45849e-20			a/a	1	2.87024e-23	6.27209e-15	1.50836e-14	4.94627e-14			a/a	1	4.99133e-34	3.34703e-30	1.66217e-27	2.98687e-27
Ay/a	5.70279e-22	1	0.625164	0.70957	0.537888			Ay/a	2.87024e-23	1	9.28661e-10	3.43352e-10	9.21838e-11			Ay/a	4.99133e-34	1	8.16413e-08	2.50114e-13	8.82763e-14
Ay/a-M200	1.80941e-20	0.625164	1	0.907282	0.89806			Ay/a-M200	6.27209e-15	9.28661e-10	1	0.76868	0.493492			Ay/a-M200	3.34703e-30	8.16413e-08	1	0.000378933	0.000132283
Ay/a-M400	1.37139e-20	0.70957	0.907282	1	0.80683			Ay/a-M400	1.50836e-14	3.43352e-10	0.76868	1	0.695067			Ay/a-M400	1.66217e-27	2.50114e-13	0.000378933	1	0.73698
Ay/a-M600	2.45849e-20	0.537888	0.89806	0.80683	1			Ay/a-M600	4.94627e-14	9.21838e-11	0.493492	0.695067	1			Ay/a-M600	2.98687e-27	8.82763e-14	0.000132283	0.73698	1
Tests of Normality								Tests of Normality								Tests of Normality
Group		Kolmogorov-Smirnova						Group		Kolmogorov-Smirnova						Group		Kolmogorov-Smirnova
		Statistic	df	Sig.						Statistic	df	Sig.						Statistic	df	Sig.
BodyWeightStart	a/a	0.231149	10	0.138752				BodyWeightFinal	a/a	0.238762	10	0.111554				AbdominalFatWeight	a/a	0.146529	10	,200*
	Ay/a	0.161675	10	,200*					Ay/a	0.220278	10	0.185099					Ay/a	0.197429	10	,200*
	Ay/a-M200	0.180545	10	,200*					Ay/a-M200	0.213237	10	,200*					Ay/a-M200	0.223624	10	0.169891
	Ay/a-M400	0.135549	10	,200*					Ay/a-M400	0.101839	10	,200*					Ay/a-M400	0.181015	10	,200*
	Ay/a-M600	0.179967	10	,200*					Ay/a-M600	0.1804	10	,200*					Ay/a-M600	0.111809	10	,200*
*. This is a lower bound of the true significance.								*. This is a lower bound of the true significance.								*. This is a lower bound of the true significance.
a. Lilliefors Significance Correction								a. Lilliefors Significance Correction								a. Lilliefors Significance Correction
ANOVA								ANOVA								ANOVA
BodyWeightStart								BodyWeightFinal								AbdominalFatWeight
	Sum of Squares	df	Mean Square	F	Sig.				Sum of Squares	df	Mean Square	F	Sig.				Sum of Squares	df	Mean Square	F	Sig.
Between Groups	1567.89	4	391.971	107.543	1.98566e-22			Between Groups	1227.89	4	306.972	93.3139	3.45696e-21			Between Groups	73.7456	4	18.4364	343.756	4.24933e-33
Within Groups	164.015	45	3.64478					Within Groups	148.035	45	3.28967					Within Groups	2.41345	45	0.0536322
Total	1731.9	49						Total	1375.92	49						Total	76.159	49
Multiple Comparisons								Multiple Comparisons								Multiple Comparisons
Dependent Variable:								Dependent Variable:	BodyWeightFinal							Dependent Variable:	AbdominalFatWeight
LSD								LSD								LSD
(I) Group		Mean Difference (I-J)	Std. Error	Sig.	95% Confidence Interval			(I) Group		Mean Difference (I-J)	Std. Error	Sig.	95% Confidence Interval			(I) Group		Mean Difference (I-J)	Std. Error	Sig.	95% Confidence Interval
					Lower Bound	Upper Bound							Lower Bound	Upper Bound							Lower Bound	Upper Bound
a/a	Ay/a	-14,31000*	0.853789	5.70279e-21	-16.0296	-12.5904		a/a	Ay/a	-15,54000*	0.811131	2.87024e-23	-17.1737	-13.9063		a/a	Ay/a	-3,57600*	0.103569	4.99133e-34	-3.7846	-3.3674
	Ay/a-M200	-13,89000*	0.853789	1.80941e-20	-15.6096	-12.1704			Ay/a-M200	-9,29000*	0.811131	6.27209e-15	-10.9237	-7.6563			Ay/a-M200	-2,91400*	0.103569	3.34703e-30	-3.1226	-2.7054
	Ay/a-M400	-13,99000*	0.853789	1.37139e-20	-15.7096	-12.2704			Ay/a-M400	-9,05000*	0.811131	1.50836e-14	-10.6837	-7.4163			Ay/a-M400	-2,51600*	0.103569	1.66217e-27	-2.7246	-2.3074
	Ay/a-M600	-13,78000*	0.853789	2.45849e-20	-15.4996	-12.0604			Ay/a-M600	-8,73000*	0.811131	4.94627e-14	-10.3637	-7.0963			Ay/a-M600	-2,48100*	0.103569	2.98687e-27	-2.6896	-2.2724
Ay/a	a/a	14,31000*	0.853789	5.70279e-21	12.5904	16.0296		Ay/a	a/a	15,54000*	0.811131	2.87024e-23	13.9063	17.1737		Ay/a	a/a	3,57600*	0.103569	4.99133e-34	3.3674	3.7846
	Ay/a-M200	0.42	0.853789	0.625164	-1.29962	2.13962			Ay/a-M200	6,25000*	0.811131	9.28661e-10	4.6163	7.8837			Ay/a-M200	,66200*	0.103569	8.16413e-08	0.453402	0.870598
	Ay/a-M400	0.32	0.853789	0.70957	-1.39962	2.03962			Ay/a-M400	6,49000*	0.811131	3.43352e-10	4.8563	8.1237			Ay/a-M400	1,06000*	0.103569	2.50114e-13	0.851402	1.2686
	Ay/a-M600	0.53	0.853789	0.537888	-1.18962	2.24962			Ay/a-M600	6,81000*	0.811131	9.21838e-11	5.1763	8.4437			Ay/a-M600	1,09500*	0.103569	8.82763e-14	0.886402	1.3036
Ay/a-M200	a/a	13,89000*	0.853789	1.80941e-20	12.1704	15.6096		Ay/a-M200	a/a	9,29000*	0.811131	6.27209e-15	7.6563	10.9237		Ay/a-M200	a/a	2,91400*	0.103569	3.34703e-30	2.7054	3.1226
	Ay/a	-0.42	0.853789	0.625164	-2.13962	1.29962			Ay/a	-6,25000*	0.811131	9.28661e-10	-7.8837	-4.6163			Ay/a	-,66200*	0.103569	8.16413e-08	-0.870598	-0.453402
	Ay/a-M400	-0.1	0.853789	0.907282	-1.81962	1.61962			Ay/a-M400	0.24	0.811131	0.76868	-1.3937	1.8737			Ay/a-M400	,39800*	0.103569	0.000378933	0.189402	0.606598
	Ay/a-M600	0.11	0.853789	0.89806	-1.60962	1.82962			Ay/a-M600	0.56	0.811131	0.493492	-1.0737	2.1937			Ay/a-M600	,43300*	0.103569	0.000132283	0.224402	0.641598
Ay/a-M400	a/a	13,99000*	0.853789	1.37139e-20	12.2704	15.7096		Ay/a-M400	a/a	9,05000*	0.811131	1.50836e-14	7.4163	10.6837		Ay/a-M400	a/a	2,51600*	0.103569	1.66217e-27	2.3074	2.7246
	Ay/a	-0.32	0.853789	0.70957	-2.03962	1.39962			Ay/a	-6,49000*	0.811131	3.43352e-10	-8.1237	-4.8563			Ay/a	-1,06000*	0.103569	2.50114e-13	-1.2686	-0.851402
	Ay/a-M200	0.1	0.853789	0.907282	-1.61962	1.81962			Ay/a-M200	-0.24	0.811131	0.76868	-1.8737	1.3937			Ay/a-M200	-,39800*	0.103569	0.000378933	-0.606598	-0.189402
	Ay/a-M600	0.21	0.853789	0.80683	-1.50962	1.92962			Ay/a-M600	0.32	0.811131	0.695067	-1.3137	1.9537			Ay/a-M600	0.035	0.103569	0.73698	-0.173598	0.243598
Ay/a-M600	a/a	13,78000*	0.853789	2.45849e-20	12.0604	15.4996		Ay/a-M600	a/a	8,73000*	0.811131	4.94627e-14	7.0963	10.3637		Ay/a-M600	a/a	2,48100*	0.103569	2.98687e-27	2.2724	2.6896
	Ay/a	-0.53	0.853789	0.537888	-2.24962	1.18962			Ay/a	-6,81000*	0.811131	9.21838e-11	-8.4437	-5.1763			Ay/a	-1,09500*	0.103569	8.82763e-14	-1.3036	-0.886402
	Ay/a-M200	-0.11	0.853789	0.89806	-1.82962	1.60962			Ay/a-M200	-0.56	0.811131	0.493492	-2.1937	1.0737			Ay/a-M200	-,43300*	0.103569	0.000132283	-0.641598	-0.224402
	Ay/a-M400	-0.21	0.853789	0.80683	-1.92962	1.50962			Ay/a-M400	-0.32	0.811131	0.695067	-1.9537	1.3137			Ay/a-M400	-0.035	0.103569	0.73698	-0.243598	0.173598
*. The mean difference is significant at the 0.05 level.								*. The mean difference is significant at the 0.05 level.								*. The mean difference is significant at the 0.05 level.
The comparison of the body weight in obese agouti-mice and the effect of MF treatment at three daily doses (Body weight start, body weight final)
Paired Samples Test											p-level	Body weight, start vs final
		Paired Differences					t	df	Sig. (2-tailed)		a/a	0.76
		Mean	Std. Deviation	Std. Error Mean	95% Confidence Interval of the Difference						Ay/a	0.001
					Lower	Upper					Ay/a-M200	<0,001
a/a	BodyWeightStart - BodyWeightFinal	-0.1	1.00443	0.31763	-0.818529	0.618529	-0.314832	9	0.760066		Ay/a-M400	<0,001
											Ay/a-M600	<0,001
Paired Samples Test
		Paired Differences					t	df	Sig. (2-tailed)
		Mean	Std. Deviation	Std. Error Mean	95% Confidence Interval of the Difference
					Lower	Upper
Ay/a	BodyWeightStart - BodyWeightFinal	-1.33	0.870568	0.275298	-1.95277	-0.707233	-4.83113	9	0.000932437
Paired Samples Test
		Paired Differences					t	df	Sig. (2-tailed)
		Mean	Std. Deviation	Std. Error Mean	95% Confidence Interval of the Difference
					Lower	Upper
Ay/a-M200	BodyWeightStart - BodyWeightFinal	4.5	1.25433	0.396653	3.60271	5.39729	11.3449	9	1.24025e-06
Paired Samples Test
		Paired Differences					t	df	Sig. (2-tailed)
		Mean	Std. Deviation	Std. Error Mean	95% Confidence Interval of the Difference
					Lower	Upper
Ay/a-M400	BodyWeightStart - BodyWeightFinal	4.84	0.911897	0.288367	4.18767	5.49233	16.7842	9	4.23534e-08
Paired Samples Test
		Paired Differences					t	df	Sig. (2-tailed)
		Mean	Std. Deviation	Std. Error Mean	95% Confidence Interval of the Difference
					Lower	Upper
Ay/a-M600	BodyWeightStart - BodyWeightFinal	4.95	0.910738	0.288001	4.2985	5.6015	17.1875	9	3.44061e-08

## Sheet: T1_Food 
The metformin in a dose-dependent manner improves metabolic and hormonal status of agouti-mice (Ay/a) with the melanocortin type obesity
Table 1. The body and fat weight, food intake and lipids in the obese agouti-mice and the effect of metformin treatment.
Food intake, g/day/mouse.			The averaged values for the food intake during 10 days of metformin treatment.
	day	C, a/a	Ay/a	Ay/a-M200	Ay/a-M400	Ay/a-M600
	1	2.77	2.73	2.77	2.76	2.75
	2	2.95	2.45	2.67	2.66	2.6
	3	2.95	2.7	2.65	2.6	2.34
	4	2.76	3.08	2.31	2.31	2.43
	5	3.24	2.68	2.53	2.45	2.38
	6	2.77	2.9	2.6	2.36	2.25
	7	2.83	2.78	2.49	2.26	2.25
	8	3.26	2.84	2.11	2.44	2.19
	9	2.55	2.65	2.21	2.18	2.11
	10	2.78	2.71	2.29	2.29	2.28
M		2.886	2.752	2.463	2.431	2.358
SD		0.221971	0.166587	0.220608	0.189	0.193609
			p-level	a/a	Ay/a	Ay/a-M200	Ay/a-400	Ay/a-M600
			a/a	1	0.14	2.15769e-05	6.56361e-06	4.10959e-07
			Ay/a	0.14	1	0.00225007	0.000792169	6.21829e-05
			Ay/a-M200	2.15769e-05	0.00225007	1	0.72145	0.245308
			Ay/a-400	6.56361e-06	0.000792169	0.72145	1	0.417426
			Ay/a-M600	4.10959e-07	6.21829e-05	0.245308	0.417426	1
			Tests of Normality
			Group		Kolmogorov-Smirnova
					Statistic	df	Sig.
			Data	a/a	0.19959	10	,200*
				Ay/a	0.170172	10	,200*
				Ay/a-M200	0.156014	10	,200*
				Ay/a-400	0.159962	10	,200*
				Ay/a-M600	0.156479	10	,200*
			*. This is a lower bound of the true significance.
			a. Lilliefors Significance Correction
				ANOVA
				Data
					Sum of Squares	df	Mean Square	F	Sig.
				Between Groups	2.08374	4	0.520935	13.0957	3.74801e-07
				Within Groups	1.79006	45	0.0397791
				Total	3.8738	49
		Dependent Variable:	Data
		LSD
		(I) Group		Mean Difference (I-J)	Std. Error	Sig.	95% Confidence Interval
							Lower Bound	Upper Bound
		a/a	Ay/a	0.134	0.0891954	0.14	-0.0456488	0.313649
			Ay/a-M200	,42300*	0.0891954	2.15769e-05	0.243351	0.602649
			Ay/a-400	,45500*	0.0891954	6.56361e-06	0.275351	0.634649
			Ay/a-M600	,52800*	0.0891954	4.10959e-07	0.348351	0.707649
		Ay/a	a/a	-0.134	0.0891954	0.14	-0.313649	0.0456488
			Ay/a-M200	,28900*	0.0891954	0.00225007	0.109351	0.468649
			Ay/a-400	,32100*	0.0891954	0.000792169	0.141351	0.500649
			Ay/a-M600	,39400*	0.0891954	6.21829e-05	0.214351	0.573649
		Ay/a-M200	a/a	-,42300*	0.0891954	2.15769e-05	-0.602649	-0.243351
			Ay/a	-,28900*	0.0891954	0.00225007	-0.468649	-0.109351
			Ay/a-400	0.032	0.0891954	0.72145	-0.147649	0.211649
			Ay/a-M600	0.105	0.0891954	0.245308	-0.0746488	0.284649
		Ay/a-400	a/a	-,45500*	0.0891954	6.56361e-06	-0.634649	-0.275351
			Ay/a	-,32100*	0.0891954	0.000792169	-0.500649	-0.141351
			Ay/a-M200	-0.032	0.0891954	0.72145	-0.211649	0.147649
			Ay/a-M600	0.073	0.0891954	0.417426	-0.106649	0.252649
		Ay/a-M600	a/a	-,52800*	0.0891954	4.10959e-07	-0.707649	-0.348351
			Ay/a	-,39400*	0.0891954	6.21829e-05	-0.573649	-0.214351
			Ay/a-M200	-0.105	0.0891954	0.245308	-0.284649	0.0746488
			Ay/a-400	-0.073	0.0891954	0.417426	-0.252649	0.106649
		*. The mean difference is significant at the 0.05 level.

## Sheet: T1_Lip
The metformin in a dose-dependent manner improves metabolic and hormonal status of agouti-mice (Ay/a) with the melanocortin type obesity
Table 1. The body and fat weight, food intake and lipids in the obese agouti-mice and the effect of metformin treatment.
Lipids
	Triglycerides, mg/dL								Total cholesterol, mg/dL
		a/a	Ay/a	Ay/a-M200	Ay/a-M400	Ay/a-M600				a/a	Ay/a	Ay/a-M200	Ay/a-M400	Ay/a-M600
		2.3	3.1	2.8	2.6	2.2				4.9	5.1	4.4	3.66	4.6
		1.5	3.3	3.2	1.9	2.8				3.3	4.11	3.8	4.8	4.6
		1.9	2.8	2.2	2.2	2.2				3.3	4.3	4.6	4.2	3.7
		2.7	2.8	2.3	2.4	1.9				4.9	4	5.1	5.5	4.3
		2	2.9	2.4	2.3	2.6				3.7	5.4	4	3.02	4.2
		1.8	3.5	2.8	2.2	1.7				3.8	5.6	4.3	4.4	3.4
		2.2	3	2.5	2.9	2.8				4.6	4.3	4.6	4.7	4
		2.7	2.9	2.2	2.2	2.1				4.2	4.9	3.8	4.1	3.8
		1.9	2.4	2.6	2	2.4				3.3	4.5	4.5	3.5	4.2
		1.8	3.1	2.9	1.9	2.5				4.2	5.2	4.3	3.9	3.8
	M	2.08	2.98	2.59	2.26	2.32			M	4.02	4.741	4.34	4.178	4.06
	SD	0.393841	0.301109	0.331495	0.313404	0.367575			SD	0.637356	0.5707	0.400555	0.715632	0.392145
			p-level	a/a	Ay/a	Ay/a-M200	Ay/a-400	Ay/a-M600			p-level	a/a	Ay/a	Ay/a-M200	Ay/a-400	Ay/a-M600
			a/a	1	4.97723e-07	0.0017777	0.247089	0.124919			a/a	1	0.00594213	0.2065	0.53003	0.873427
			Ay/a	4.97723e-07	1	0.0145771	2.55612e-05	9.06087e-05			Ay/a	0.00594213	1	0.115231	0.0290417	0.00906242
			Ay/a-M200	0.0017777	0.0145771	1	0.0369713	0.0853687			Ay/a-M200	0.2065	0.115231	1	0.519715	0.268016
			Ay/a-400	0.247089	2.55612e-05	0.0369713	1	0.697717			Ay/a-400	0.53003	0.0290417	0.519715	1	0.638755
			Ay/a-M600	0.124919	9.06087e-05	0.0853687	0.697717	1			Ay/a-M600	0.873427	0.00906242	0.268016	0.638755	1
		Test of Normality									Test of Normality
		Group		Kolmogorov-Smirnova							Group		Kolmogorov-Smirnova
				Statistic	df	Sig.							Statistic	df	Sig.
		Data	a/a	0.180482	10	,200*					Data	a/a	0.170692	10	,200*
			Ay/a	0.17499	10	,200*						Ay/a	0.18016	10	,200*
			Ay/a-M200	0.136794	10	,200*						Ay/a-M200	0.160227	10	,200*
			Ay/a-400	0.175912	10	,200*						Ay/a-400	0.0923793	10	,200*
			Ay/a-M600	0.127963	10	,200*						Ay/a-M600	0.146341	10	,200*
		*. This is a lower bound of the true significance.									*. This is a lower bound of the true significance.
		a. Lilliefors Significance Correction									a. Lilliefors Significance Correction
		ANOVA										ANOVA
		Data										Data
			Sum of Squares	df	Mean Square	F	Sig.						Sum of Squares	df	Mean Square	F	Sig.
		Between Groups	4.9032	4	1.2258	10.4058	4.70789e-06					Between Groups	3.41781	4	0.854452	2.74166	0.0399924
		Within Groups	5.301	45	0.1178							Within Groups	14.0244	45	0.311654
		Total	10.2042	49								Total	17.4423	49
		Dependent Variable:	Data									Dependent Variable:	Data
		LSD										LSD
		(I) Group		Mean Difference (I-J)	Std. Error	Sig.	95% Confidence Interval					(I) Group		Mean Difference (I-J)	Std. Error	Sig.	95% Confidence Interval
							Lower Bound	Upper Bound									Lower Bound	Upper Bound
		a/a	Ay/a	-,90000*	0.153493	4.97723e-07	-1.20915	-0.59085				a/a	Ay/a	-,72100*	0.249662	0.00594213	-1.22384	-0.218156
			Ay/a-M200	-,51000*	0.153493	0.0017777	-0.81915	-0.20085					Ay/a-M200	-0.32	0.249662	0.2065	-0.822844	0.182844
			Ay/a-400	-0.18	0.153493	0.247089	-0.48915	0.12915					Ay/a-400	-0.158	0.249662	0.53003	-0.660844	0.344844
			Ay/a-M600	-0.24	0.153493	0.124919	-0.54915	0.0691501					Ay/a-M600	-0.04	0.249662	0.873427	-0.542844	0.462844
		Ay/a	a/a	,90000*	0.153493	4.97723e-07	0.59085	1.20915				Ay/a	a/a	,72100*	0.249662	0.00594213	0.218156	1.22384
			Ay/a-M200	,39000*	0.153493	0.0145771	0.0808499	0.69915					Ay/a-M200	0.401	0.249662	0.115231	-0.101844	0.903844
			Ay/a-400	,72000*	0.153493	2.55612e-05	0.41085	1.02915					Ay/a-400	,56300*	0.249662	0.0290417	0.0601558	1.06584
			Ay/a-M600	,66000*	0.153493	9.06087e-05	0.35085	0.96915					Ay/a-M600	,68100*	0.249662	0.00906242	0.178156	1.18384
		Ay/a-M200	a/a	,51000*	0.153493	0.0017777	0.20085	0.81915				Ay/a-M200	a/a	0.32	0.249662	0.2065	-0.182844	0.822844
			Ay/a	-,39000*	0.153493	0.0145771	-0.69915	-0.0808499					Ay/a	-0.401	0.249662	0.115231	-0.903844	0.101844
			Ay/a-400	,33000*	0.153493	0.0369713	0.0208499	0.63915					Ay/a-400	0.162	0.249662	0.519715	-0.340844	0.664844
			Ay/a-M600	0.27	0.153493	0.0853687	-0.0391501	0.57915					Ay/a-M600	0.28	0.249662	0.268016	-0.222844	0.782844
		Ay/a-400	a/a	0.18	0.153493	0.247089	-0.12915	0.48915				Ay/a-400	a/a	0.158	0.249662	0.53003	-0.344844	0.660844
			Ay/a	-,72000*	0.153493	2.55612e-05	-1.02915	-0.41085					Ay/a	-,56300*	0.249662	0.0290417	-1.06584	-0.0601558
			Ay/a-M200	-,33000*	0.153493	0.0369713	-0.63915	-0.0208499					Ay/a-M200	-0.162	0.249662	0.519715	-0.664844	0.340844
			Ay/a-M600	-0.06	0.153493	0.697717	-0.36915	0.24915					Ay/a-M600	0.118	0.249662	0.638755	-0.384844	0.620844
		Ay/a-M600	a/a	0.24	0.153493	0.124919	-0.0691501	0.54915				Ay/a-M600	a/a	0.04	0.249662	0.873427	-0.462844	0.542844
			Ay/a	-,66000*	0.153493	9.06087e-05	-0.96915	-0.35085					Ay/a	-,68100*	0.249662	0.00906242	-1.18384	-0.178156
			Ay/a-M200	-0.27	0.153493	0.0853687	-0.57915	0.0391501					Ay/a-M200	-0.28	0.249662	0.268016	-0.782844	0.222844
			Ay/a-400	0.06	0.153493	0.697717	-0.24915	0.36915					Ay/a-400	-0.118	0.249662	0.638755	-0.620844	0.384844
		*. The mean difference is significant at the 0.05 level.										*. The mean difference is significant at the 0.05 level.

## Sheet: T2_ins
The metformin in a dose-dependent manner improves metabolic and hormonal status of agouti-mice (Ay/a) with the melanocortin type obesity
Table 2. The plasma levels of glucose, insulin and leptin and the intrahypothalamic leptin and insulin content in obese agouti-mice and the effect of metformin treatment.
The plasma levels of glucose and insulin, intrahypothalamic insulin level, insulin resistance index, the ratio of the intrahypotalamic/plasma insulin
Plasma Insulin level, ng/ml									Intrahypothalamic insulin level, ng/g wet weight									Fasting glucose, mmol/L								Insulin resistance index									The ratio of the intrahypotalamic/plasma insulin
	a/a	Ay/a	Ay/a-M200	Ay/a-M400	Ay/a-M600					a/a	Ay/a	Ay/a-M200	Ay/a-M400	Ay/a-M600					a/a	Ay/a	Ay/a-M200	Ay/a-M400	Ay/a-M600			a/a	Ay/a	Ay/a-M200	Ay/a-M400	Ay/a-M600					a/a	Ay/a	Ay/a-M200	Ay/a-M400	Ay/a-M600
	0.296436	0.550925	0.665014	1.37445	0.360785					1.69533	1.12272			1.56137					5.9	8	11.5	7.9	7.7			1.74897	4.4074	7.64766	10.8581	2.77804					5.71905	2.03789			4.32772
	0.310031	0.941091	1.21288	0.890731	0.323556					1.71921	1.39151			1.39914					5.1	10.8	9.4	10	9.7			1.58116	10.1638	11.401	8.90731	3.13849					5.54527	1.47861			4.32425
	0.497122	1.43366	0.562171	0.387308	0.651233					1.86388	1.2631			1.49914					5.7	10.5	10.2	8.9	9.9			2.8336	15.0535	5.73415	3.44704	6.4472					3.74933	0.881029			2.302
	0.253645	1.53629	0.837354	1.0461	0.821264					1.56919	1.48366			1.54577					5.2	9.9	7.9	7.7	7.9			1.31896	15.2093	6.6151	8.05494	6.48798					6.18656	0.965742			1.88218
	0.291888	0.886742	0.976678	0.745663	0.935805					1.60054	1.17404			1.71921					4.9	12.4	9.3	9.1	8.1			1.43025	10.9956	9.08311	6.78553	7.58002					5.48339	1.324			1.83714
	0.426697	1.10072	0.770058	0.563575	0.80379					1.56137	1.27058			1.48366					4.7	9.3	7.2	8.3	7.2			2.00548	10.2367	5.54442	4.67767	5.78729					3.65921	1.15432			1.84583
	0.393172	1.77844	1.09164	0.706158	0.880087					1.53019	1.24071			1.38388					5.8	10.6	10.6	7.1	6.8			2.2804	18.8515	11.5714	5.01372	5.98459					3.89191	0.697637			1.57244
	0.189343	0.559362	0.488566	1.33142	0.454157					1.47593	1.11543			1.37627					4.4	7.9	8.5	8.2	9.3			0.83311	4.41896	4.15281	10.9177	4.22366					7.79502	1.99412			3.03038
	0.206819	0.904016	1.3035	0.721173	0.65537					1.40678	1.27058			1.50689					6	8.4	11.3	9.5	7			1.24091	7.59373	14.7295	6.85114	4.58759					6.80199	1.40548			2.29929
	0.320556	1.18978	0.546701	0.991133	0.426697					1.56919	1.36866			1.45281					4.4	12.1	10.9	9.8	6.9			1.41045	14.3963	5.95904	9.7131	2.94421					4.89521	1.15035			3.40477
M	0.318571	1.0881	0.845456	0.875771	0.631274				M	1.59916	1.2701			1.49281				M	5.21	9.99	9.68	8.65	8.05		M	1.66833	11.1327	8.24382	7.52263	4.99591				M	5.37269	1.30892			2.6826
SD	0.0965054	0.404354	0.290174	0.317018	0.226706				SD	0.130773	0.118248			0.102689				SD	0.611828	1.59475	1.47105	0.961769	1.18157		SD	0.575979	4.79363	3.37243	2.61712	1.69822				SD	1.36329	0.44257			1.03408
	p-level	a/a	Ay/a	Ay/a-M200	Ay/a-M400	Ay/a-M600				p-level	a/a	Ay/a	Ay/a-M600					p-level	a/a	Ay/a	Ay/a-M200	Ay/a-M400	Ay/a-M600			p-level	a/a	Ay/a	Ay/a-M200	Ay/a-M400	Ay/a-M600				p-level	a/a	Ay/a	Ay/a-M600
	a/a	1	2.92694e-07	0.000157851	7.48461e-05	0.0185995				a/a	1	9.30868e-07	0.0511562					a/a	1	2.56217e-11	1.68308e-10	1.03833e-07	4.42075e-06			a/a	1	7.22038e-09	1.15028e-05	6.73172e-05	0.0162609				a/a	1	1.6072e-09	2.79204e-06
	Ay/a	2.92694e-07	1	0.0646478	0.104008	0.000845583				Ay/a	9.30868e-07	1	0.000214561					Ay/a	2.56217e-11	1	0.571722	0.0176898	0.000875622			Ay/a	7.22038e-09	1	0.0354721	0.00952791	3.39273e-05				Ay/a	1.6072e-09	1	0.00560372
	Ay/a-M200	0.000157851	0.0646478	1	0.815423	0.0993427				Ay/a-M600	0.0511562	0.000214561	1					Ay/a-M200	1.68308e-10	0.571722	1	0.064822	0.00444424			Ay/a-M200	1.15028e-05	0.0354721	1	0.591745	0.0188731				Ay/a-M600	2.79204e-06	0.00560372	1
	Ay/a-M400	7.48461e-05	0.104008	0.815423	1	0.0615225												Ay/a-M400	1.03833e-07	0.0176898	0.064822	1	0.276053			Ay/a-M400	6.73172e-05	0.00952791	0.591745	1	0.0644141
	Ay/a-M600	0.0185995	0.000845583	0.0993427	0.0615225	1												Ay/a-M600	4.42075e-06	0.000875622	0.00444424	0.276053	1			Ay/a-M600	0.0162609	3.39273e-05	0.0188731	0.0644141	1
																																			Tests of Normality
																																			Group		Kolmogorov-Smirnova
	Test of Normality									Test of Normality								Tests of Normality								Tests of Normality											Statistic	df	Sig.
	Group		Kolmogorov-Smirnova							Group		Kolmogorov-Smirnova						Group		Kolmogorov-Smirnova						Group		Kolmogorov-Smirnova							HypPlasmaInsulin	a/a	0.161302	10	,200*
			Statistic	df	Sig.							Statistic	df	Sig.						Statistic	df	Sig.						Statistic	df	Sig.						Ay/a	0.150702	10	,200*
	Data	a/a	0.195887	10	,200*					Data	a/a	0.2	10	,200*				FastingGlucose	a/a	0.188399	10	,200*				InsulinResIndex	a/a	0.160713	10	,200*						Ay/a-M600	0.243585	10	0.0949204
		Ay/a	0.142646	10	,200*						Ay/a	0.196608	10	,200*					Ay/a	0.140623	10	,200*					Ay/a	0.152254	10	,200*					*. This is a lower bound of the true significance.
		Ay/a-M200	0.139247	10	,200*						Ay/a-M600	0.15805	10	,200*					Ay/a-M200	0.138139	10	,200*					Ay/a-M200	0.184808	10	,200*					a. Lilliefors Significance Correction
		Ay/a-M400	0.155059	10	,200*					*. This is a lower bound of the true significance.									Ay/a-M400	0.142038	10	,200*					Ay/a-M400	0.13154	10	,200*
		Ay/a-M600	0.186749	10	,200*					a. Lilliefors Significance Correction									Ay/a-M600	0.183123	10	,200*					Ay/a-M600	0.179895	10	,200*
	*. This is a lower bound of the true significance.																	*. This is a lower bound of the true significance.								*. This is a lower bound of the true significance.
	a. Lilliefors Significance Correction																	a. Lilliefors Significance Correction								a. Lilliefors Significance Correction									ANOVA
																																			HypPlasmaInsulin
										ANOVA								ANOVA								ANOVA										Sum of Squares	df	Mean Square	F	Sig.
		ANOVA								Data								FastingGlucose								InsulinResIndex									Between Groups	85.4597	2	42.7298	41.0373	6.51842e-09
		Data									Sum of Squares	df	Mean Square	F	Sig.				Sum of Squares	df	Mean Square	F	Sig.				Sum of Squares	df	Mean Square	F	Sig.				Within Groups	28.1136	27	1.04124
			Sum of Squares	df	Mean Square	F	Sig.			Between Groups	0.57062	2	0.28531	20.7582	3.46884e-06			Between Groups	144.923	4	36.2308	24.4715	8.41859e-11			Between Groups	509.335	4	127.334	14.334	1.27466e-07				Total	113.573	29
		Between Groups	3.39238	4	0.848095	10.391	4.7775e-06			Within Groups	0.3711	27	0.0137444					Within Groups	66.624	45	1.48053					Within Groups	399.752	45	8.88337
		Within Groups	3.67282	45	0.0816182					Total	0.94172	29						Total	211.547	49						Total	909.087	49
		Total	7.0652	49																															Multiple Comparisons
																																			Dependent Variable:
																			Multiple Comparisons								Multiple Comparisons								LSD
	Multiple Comparisons									Multiple Comparisons									Dependent Variable:	FastingGlucose							Dependent Variable:	InsulinResIndex							(I) Group		Mean Difference (I-J)	Std. Error	Sig.	95% Confidence Interval
	Dependent Variable:	Data								Dependent Variable:	Data								LSD								LSD													Lower Bound	Upper Bound
	LSD									LSD									(I) Group		Mean Difference (I-J)	Std. Error	Sig.	95% Confidence Interval			(I) Group		Mean Difference (I-J)	Std. Error	Sig.	95% Confidence Interval			a/a	Ay/a	4,06378*	0.456343	1.6072e-09	3.12744	5.00012
	(I) Group		Mean Difference (I-J)	Std. Error	Sig.	95% Confidence Interval				(I) Group		Mean Difference (I-J)	Std. Error	Sig.	95% Confidence Interval									Lower Bound	Upper Bound							Lower Bound	Upper Bound			Ay/a-M600	2,69009*	0.456343	2.79204e-06	1.75376	3.62643
						Lower Bound	Upper Bound								Lower Bound		Upper Bound		a/a	Ay/a	-4,78000*	0.544157	2.56217e-11	-5.87599	-3.68401		a/a	Ay/a	-9,46500*	1.33292	7.22038e-09	-12.1496	-6.78036		Ay/a	a/a	-4,06378*	0.456343	1.6072e-09	-5.00012	-3.12744
	a/a	Ay/a	-,76900*	0.127764	2.92694e-07	-1.02633	-0.51167			a/a	Ay/a	,33100*	0.0524298	9.30868e-07	0.223423		0.438577			Ay/a-M200	-4,47000*	0.544157	1.68308e-10	-5.56599	-3.37401			Ay/a-M200	-6,57500*	1.33292	1.15028e-05	-9.25964	-3.89036			Ay/a-M600	-1,37368*	0.456343	0.00560372	-2.31002	-0.437346
		Ay/a-M200	-,52700*	0.127764	0.000157851	-0.78433	-0.26967				Ay/a-M600	0.107	0.0524298	0.0511562	-0.000577161		0.214577			Ay/a-M400	-3,44000*	0.544157	1.03833e-07	-4.53599	-2.34401			Ay/a-M400	-5,85500*	1.33292	6.73172e-05	-8.53964	-3.17036		Ay/a-M600	a/a	-2,69009*	0.456343	2.79204e-06	-3.62643	-1.75376
		Ay/a-M400	-,55700*	0.127764	7.48461e-05	-0.81433	-0.29967			Ay/a	a/a	-,33100*	0.0524298	9.30868e-07	-0.438577		-0.223423			Ay/a-M600	-2,84000*	0.544157	4.42075e-06	-3.93599	-1.74401			Ay/a-M600	-3,32800*	1.33292	0.0162609	-6.01264	-0.643363			Ay/a	1,37368*	0.456343	0.00560372	0.437346	2.31002
		Ay/a-M600	-,31200*	0.127764	0.0185995	-0.56933	-0.0546701				Ay/a-M600	-,22400*	0.0524298	0.000214561	-0.331577		-0.116423		Ay/a	a/a	4,78000*	0.544157	2.56217e-11	3.68401	5.87599		Ay/a	a/a	9,46500*	1.33292	7.22038e-09	6.78036	12.1496		*. The mean difference is significant at the 0.05 level.
	Ay/a	a/a	,76900*	0.127764	2.92694e-07	0.51167	1.02633			Ay/a-M600	a/a	-0.107	0.0524298	0.0511562	-0.214577		0.000577161			Ay/a-M200	0.31	0.544157	0.571722	-0.785988	1.40599			Ay/a-M200	2,89000*	1.33292	0.0354721	0.205363	5.57464
		Ay/a-M200	0.242	0.127764	0.0646478	-0.0153299	0.49933				Ay/a	,22400*	0.0524298	0.000214561	0.116423		0.331577			Ay/a-M400	1,34000*	0.544157	0.0176898	0.244012	2.43599			Ay/a-M400	3,61000*	1.33292	0.00952791	0.925363	6.29464
		Ay/a-M400	0.212	0.127764	0.104008	-0.0453299	0.46933													Ay/a-M600	1,94000*	0.544157	0.000875622	0.844012	3.03599			Ay/a-M600	6,13700*	1.33292	3.39273e-05	3.45236	8.82164
		Ay/a-M600	,45700*	0.127764	0.000845583	0.19967	0.71433												Ay/a-M200	a/a	4,47000*	0.544157	1.68308e-10	3.37401	5.56599		Ay/a-M200	a/a	6,57500*	1.33292	1.15028e-05	3.89036	9.25964
	Ay/a-M200	a/a	,52700*	0.127764	0.000157851	0.26967	0.78433													Ay/a	-0.31	0.544157	0.571722	-1.40599	0.785988			Ay/a	-2,89000*	1.33292	0.0354721	-5.57464	-0.205363
		Ay/a	-0.242	0.127764	0.0646478	-0.49933	0.0153299													Ay/a-M400	1.03	0.544157	0.064822	-0.0659881	2.12599			Ay/a-M400	0.72	1.33292	0.591745	-1.96464	3.40464
		Ay/a-M400	-0.03	0.127764	0.815423	-0.28733	0.22733													Ay/a-M600	1,63000*	0.544157	0.00444424	0.534012	2.72599			Ay/a-M600	3,24700*	1.33292	0.0188731	0.562363	5.93164
		Ay/a-M600	0.215	0.127764	0.0993427	-0.0423299	0.47233												Ay/a-M400	a/a	3,44000*	0.544157	1.03833e-07	2.34401	4.53599		Ay/a-M400	a/a	5,85500*	1.33292	6.73172e-05	3.17036	8.53964
	Ay/a-M400	a/a	,55700*	0.127764	7.48461e-05	0.29967	0.81433													Ay/a	-1,34000*	0.544157	0.0176898	-2.43599	-0.244012			Ay/a	-3,61000*	1.33292	0.00952791	-6.29464	-0.925363
		Ay/a	-0.212	0.127764	0.104008	-0.46933	0.0453299													Ay/a-M200	-1.03	0.544157	0.064822	-2.12599	0.0659881			Ay/a-M200	-0.72	1.33292	0.591745	-3.40464	1.96464
		Ay/a-M200	0.03	0.127764	0.815423	-0.22733	0.28733													Ay/a-M600	0.6	0.544157	0.276053	-0.495988	1.69599			Ay/a-M600	2.527	1.33292	0.0644141	-0.157637	5.21164
		Ay/a-M600	0.245	0.127764	0.0615225	-0.0123299	0.50233												Ay/a-M600	a/a	2,84000*	0.544157	4.42075e-06	1.74401	3.93599		Ay/a-M600	a/a	3,32800*	1.33292	0.0162609	0.643363	6.01264
	Ay/a-M600	a/a	,31200*	0.127764	0.0185995	0.0546701	0.56933													Ay/a	-1,94000*	0.544157	0.000875622	-3.03599	-0.844012			Ay/a	-6,13700*	1.33292	3.39273e-05	-8.82164	-3.45236
		Ay/a	-,45700*	0.127764	0.000845583	-0.71433	-0.19967													Ay/a-M200	-1,63000*	0.544157	0.00444424	-2.72599	-0.534012			Ay/a-M200	-3,24700*	1.33292	0.0188731	-5.93164	-0.562363
		Ay/a-M200	-0.215	0.127764	0.0993427	-0.47233	0.0423299													Ay/a-M400	-0.6	0.544157	0.276053	-1.69599	0.495988			Ay/a-M400	-2.527	1.33292	0.0644141	-5.21164	0.157637
		Ay/a-M400	-0.245	0.127764	0.0615225	-0.50233	0.0123299												*. The mean difference is significant at the 0.05 level.								*. The mean difference is significant at the 0.05 level.
	*. The mean difference is significant at the 0.05 level.

## Sheet: T2_lep
The metformin in a dose-dependent manner improves metabolic and hormonal status of agouti-mice (Ay/a) with the melanocortin type obesity
Table 2. The plasma levels of glucose, insulin and leptin and the intrahypothalamic leptin and insulin content in obese agouti-mice and the effect of metformin treatment.
The plasma and intrahypothalamic leptin level and the ratio of the intrahypotalamic/plasma leptin
Plasma lepnin level, ng/ml											Intrahypothalamic leptin level, ng/g wet weight									The ratio of the intrahypotalamic/plasma leptin
	a/a	Ay/a	Ay/a-M200	Ay/a-M400	Ay/a-M600							a/a	Ay/a	Ay/a-M200	Ay/a-M400	Ay/a-M600				a/a	Ay/a	Ay/a-M200	Ay/a-M400	Ay/a-M600
	1.45007	9.48551	5.04216	8.57556	4.35046							14.5185	8.95819	9.82354	12.3965	9.70447				10.0123	0.944408	1.94828	1.44556	2.23068
	1.10425	7.2943	11.6972	4.78363	8.88951							11.4828	9.6097	11.5085	11.7925	10.4288				10.3988	1.31743	0.983866	2.46518	1.17316
	1.81785	17.9675	7.60405	11.5449	8.34552							14.9496	8.50567	9.87136	11.1011	11.7925				8.22377	0.473391	1.29817	0.961558	1.41303
	1.95152	14.3068	12.284	13.5489	7.91079							12.9058	10.925	10.7501	9.99136	10.6508				6.61323	0.763617	0.875134	0.737431	1.34636
	1.69713	17.2138	10.6688	7.79088	6.08867							10.7999	11.2531	12.6098	12.9329	15.3279				6.36366	0.653725	1.18194	1.66001	2.51745
	1.9844	14.5971	9.70042	9.15334	8.85338							12.96	10.2333	10.9751	11.8185	12.9871				6.53095	0.701053	1.13141	1.29116	1.46691
	1.71036	18.898	12.3986	8.24901	7.9452							10.8749	9.32792	10.7004	13.205	12.0796				6.35822	0.493592	0.863031	1.6008	1.52037
	1.0933	9.80394	8.10083	11.9017	6.09634							10.112	11.3805	10.3798	9.99136	10.7252				9.24904	1.16081	1.28133	0.839491	1.75929
	1.33291	11.6972	12.2009	8.35432	6.00455							15.0365	8.6403	11.6114	10.95	14.4329				11.281	0.738662	0.951687	1.3107	2.40366
	1.64029	16.0978	8.60228	10.9047	7.55344							15.2695	9.18847	12.5296	13.0958	9.82354				9.30901	0.57079	1.45655	1.20093	1.30054
M	1.57821	13.7362	9.82992	9.48069	7.20379						M	12.891	9.80221	11.076	11.7275	11.7953			M	8.434	0.781747	1.19714	1.35128	1.71315
SD	0.322077	3.97873	2.46809	2.52389	1.49398						SD	1.98032	1.07623	0.983262	1.20156	1.92987			SD	1.86973	0.279841	0.329039	0.497294	0.491925
	p-level	a/a	Ay/a	Ay/a-M200	Ay/a-M400	Ay/a-M600						p-level	a/a	Ay/a	Ay/a-M200	Ay/a-M400	Ay/a-M600			p-level	a/a	Ay/a	Ay/a-M200	Ay/a-M400	Ay/a-M600
	a/a	1	2.53812e-14	2.17556e-09	6.37427e-09	6.98347e-06						a/a	1	3.33076e-05	0.0095217	0.0894805	0.108899			a/a	1	7.19762e-23	6.66847e-22	1.56388e-21	1.20292e-20
	Ay/a	2.53812e-14	1	0.000971876	0.000375248	4.37948e-07						Ay/a	3.33076e-05	1	0.0636859	0.00616307	0.00470858			Ay/a	7.19762e-23	1	0.313066	0.168527	0.0272242
	Ay/a-M200	2.17556e-09	0.000971876	1	0.753359	0.02208						Ay/a-M200	0.0095217	0.0636859	1	0.335753	0.288996			Ay/a-M200	6.66847e-22	0.313066	1	0.706302	0.213286
	Ay/a-M400	6.37427e-09	0.000375248	0.753359	1	0.0457214						Ay/a-M400	0.0894805	0.00616307	0.335753	1	0.920799			Ay/a-M400	1.56388e-21	0.168527	0.706302	1	0.381804
	Ay/a-M600	6.98347e-06	4.37948e-07	0.02208	0.0457214	1						Ay/a-M600	0.108899	0.00470858	0.288996	0.920799	1			Ay/a-M600	1.20292e-20	0.0272242	0.213286	0.381804	1
	Test of Normality											Tests of Normality									Tests of Normality
	Group		Kolmogorov-Smirnova									Group		Kolmogorov-Smirnova							Group		Kolmogorov-Smirnova
			Statistic	df	Sig.									Statistic	df	Sig.							Statistic	df	Sig.
	Data	a/a	0.177312	10	,200*							Data	a/a	0.194423	10	,200*					HypPlasmaLeptin	a/a	0.235146	10	0.124473
		Ay/a	0.157242	10	,200*								Ay/a	0.170937	10	,200*						Ay/a	0.22836	10	0.148716
		Ay/a-M200	0.175708	10	,200*								Ay/a-M200	0.13886	10	,200*						Ay/a-M200	0.177505	10	,200*
		Ay/a-M400	0.151854	10	,200*								Ay/a-M400	0.141111	10	,200*						Ay/a-M400	0.168265	10	,200*
		Ay/a-M600	0.191559	10	,200*								Ay/a-M600	0.209398	10	,200*						Ay/a-M600	0.252592	10	0.0700346
	*. This is a lower bound of the true significance.											*. This is a lower bound of the true significance.									*. This is a lower bound of the true significance.
	a. Lilliefors Significance Correction											a. Lilliefors Significance Correction									a. Lilliefors Significance Correction
		ANOVA											ANOVA								ANOVA
		Data											Data								HypPlasmaLeptin
			Sum of Squares	df	Mean Square	F	Sig.							Sum of Squares	df	Mean Square	F	Sig.				Sum of Squares	df	Mean Square	F	Sig.
		Between Groups	796.675	4	199.169	32.4991	9.49404e-13						Between Groups	51.2822	4	12.8205	5.71046	0.000835317			Between Groups	416.038	4	104.01	124.521	9.95327e-24
		Within Groups	275.78	45	6.12845								Within Groups	101.029	45	2.2451					Within Groups	37.5876	45	0.83528
		Total	1072.46	49									Total	152.312	49						Total	453.626	49
	Multiple Comparisons												Multiple Comparisons								Multiple Comparisons
	Dependent Variable:	Data											Dependent Variable:	Data							Dependent Variable:	HypPlasmaLeptin
	LSD												LSD								LSD
	(I) Group		Mean Difference (I-J)	Std. Error	Sig.	95% Confidence Interval							(I) Group		Mean Difference (I-J)	Std. Error	Sig.	95% Confidence Interval			(I) Group		Mean Difference (I-J)	Std. Error	Sig.	95% Confidence Interval
						Lower Bound	Upper Bound											Lower Bound	Upper Bound							Lower Bound	Upper Bound
	a/a	Ay/a	-12,16000*	1.10711	2.53812e-14	-14.3898	-9.93017						a/a	a/a	3,08900*	0.67009	3.33076e-05	1.73937	4.43863		a/a	Ay/a	7,65300*	0.408725	7.19762e-23	6.82979	8.47621
		Ay/a-M200	-8,25200*	1.10711	2.17556e-09	-10.4818	-6.02217							Ay/a-M200	1,81500*	0.67009	0.0095217	0.46537	3.16463			Ay/a-M200	7,23600*	0.408725	6.66847e-22	6.41279	8.05921
		Ay/a-M400	-7,90200*	1.10711	6.37427e-09	-10.1318	-5.67217							Ay/a-M400	1.163	0.67009	0.0894805	-0.18663	2.51263			Ay/a-M400	7,08100*	0.408725	1.56388e-21	6.25779	7.90421
		Ay/a-M600	-5,62700*	1.10711	6.98347e-06	-7.85683	-3.39717							Ay/a-M600	1.096	0.67009	0.108899	-0.25363	2.44563			Ay/a-M600	6,72000*	0.408725	1.20292e-20	5.89679	7.54321
	Ay/a	a/a	12,16000*	1.10711	2.53812e-14	9.93017	14.3898						Ay/a	a/a	-3,08900*	0.67009	3.33076e-05	-4.43863	-1.73937		Ay/a	a/a	-7,65300*	0.408725	7.19762e-23	-8.47621	-6.82979
		Ay/a-M200	3,90800*	1.10711	0.000971876	1.67817	6.13783							Ay/a-M200	-1.274	0.67009	0.0636859	-2.62363	0.0756296			Ay/a-M200	-0.417	0.408725	0.313066	-1.24021	0.406214
		Ay/a-M400	4,25800*	1.10711	0.000375248	2.02817	6.48783							Ay/a-M400	-1,92600*	0.67009	0.00616307	-3.27563	-0.57637			Ay/a-M400	-0.572	0.408725	0.168527	-1.39521	0.251214
		Ay/a-M600	6,53300*	1.10711	4.37948e-07	4.30317	8.76283							Ay/a-M600	-1,99300*	0.67009	0.00470858	-3.34263	-0.64337			Ay/a-M600	-,93300*	0.408725	0.0272242	-1.75621	-0.109786
	Ay/a-M200	a/a	8,25200*	1.10711	2.17556e-09	6.02217	10.4818						Ay/a-M200	a/a	-1,81500*	0.67009	0.0095217	-3.16463	-0.46537		Ay/a-M200	a/a	-7,23600*	0.408725	6.66847e-22	-8.05921	-6.41279
		Ay/a	-3,90800*	1.10711	0.000971876	-6.13783	-1.67817							Ay/a	1.274	0.67009	0.0636859	-0.0756296	2.62363			Ay/a	0.417	0.408725	0.313066	-0.406214	1.24021
		Ay/a-M400	0.35	1.10711	0.753359	-1.87983	2.57983							Ay/a-M400	-0.652	0.67009	0.335753	-2.00163	0.69763			Ay/a-M400	-0.155	0.408725	0.706302	-0.978214	0.668214
		Ay/a-M600	2,62500*	1.10711	0.02208	0.395169	4.85483							Ay/a-M600	-0.719	0.67009	0.288996	-2.06863	0.63063			Ay/a-M600	-0.516	0.408725	0.213286	-1.33921	0.307214
	Ay/a-M400	a/a	7,90200*	1.10711	6.37427e-09	5.67217	10.1318						Ay/a-M400	a/a	-1.163	0.67009	0.0894805	-2.51263	0.18663		Ay/a-M400	a/a	-7,08100*	0.408725	1.56388e-21	-7.90421	-6.25779
		Ay/a	-4,25800*	1.10711	0.000375248	-6.48783	-2.02817							Ay/a	1,92600*	0.67009	0.00616307	0.57637	3.27563			Ay/a	0.572	0.408725	0.168527	-0.251214	1.39521
		Ay/a-M200	-0.35	1.10711	0.753359	-2.57983	1.87983							Ay/a-M200	0.652	0.67009	0.335753	-0.69763	2.00163			Ay/a-M200	0.155	0.408725	0.706302	-0.668214	0.978214
		Ay/a-M600	2,27500*	1.10711	0.0457214	0.0451692	4.50483							Ay/a-M600	-0.067	0.67009	0.920799	-1.41663	1.28263			Ay/a-M600	-0.361	0.408725	0.381804	-1.18421	0.462214
	Ay/a-M600	a/a	5,62700*	1.10711	6.98347e-06	3.39717	7.85683						Ay/a-M600	a/a	-1.096	0.67009	0.108899	-2.44563	0.25363		Ay/a-M600	a/a	-6,72000*	0.408725	1.20292e-20	-7.54321	-5.89679
		Ay/a	-6,53300*	1.10711	4.37948e-07	-8.76283	-4.30317							Ay/a	1,99300*	0.67009	0.00470858	0.64337	3.34263			Ay/a	,93300*	0.408725	0.0272242	0.109786	1.75621
		Ay/a-M200	-2,62500*	1.10711	0.02208	-4.85483	-0.395169							Ay/a-M200	0.719	0.67009	0.288996	-0.63063	2.06863			Ay/a-M200	0.516	0.408725	0.213286	-0.307214	1.33921
		Ay/a-M400	-2,27500*	1.10711	0.0457214	-4.50483	-0.0451692							Ay/a-M400	0.067	0.67009	0.920799	-1.28263	1.41663			Ay/a-M400	0.361	0.408725	0.381804	-0.462214	1.18421
	*. The mean difference is significant at the 0.05 level.												*. The mean difference is significant at the 0.05 level.								*. The mean difference is significant at the 0.05 level.

## Sheet: Lactic acid
The metformin in a dose-dependent manner improves metabolic and hormonal status of agouti-mice (Ay/a) with the melanocortin type obesity
Lactic acid. The data discription in resalts.
The plasma level of lactic acid was measured 16 hours after 1-day or 10-day administration of metformin
	a/a	Ay/a	Ay/a-M600, 1 day treatment	Ay/a-M600, 10 days treatment
	2.87	4.94	6.54	10.47
	3.11	3.08	5.1	8.06
	1.79	3.55	8.87	5.17
	3.3	2.96	7.93	8.53
	2.11	3.11	6.33	8.16
M	2.636	3.528	6.954	8.078
SD	0.654355	0.820408	1.46814	1.89667
			p-level	a/a	Ay/a	Ay/a-M600, 1 day treatment	Ay/a-M600, 10 days treatment
			a/a	1	0.297263	8.49388e-05	6.40959e-06
			Ay/a	0.297263	1	0.00077215	4.88464e-05
			Ay/a-M600, 1 day treatment	8.49388e-05	0.00077215	1	0.193411
			Ay/a-M600, 10 days treatment	6.40959e-06	4.88464e-05	0.193411	1
		Test of Normality
		Group		Kolmogorov-Smirnova
				Statistic	df	Sig.
		Data	a/a	0.23968	5	,200*
			Ay/a	0.2948	5	0.179286
			Ay/a-M600, 1 day treatment	0.211024	5	,200*
			Ay/a-M600, 10 days treatment	0.296214	5	0.174236
		*. This is a lower bound of the true significance.
		a. Lilliefors Significance Correction
		ANOVA
		Data
			Sum of Squares	df	Mean Square	F	Sig.
		Between Groups	103.449	3	34.4831	20.1242	1.11743e-05
		Within Groups	27.4162	16	1.71351
		Total	130.866	19
		Multiple Comparisons
		Dependent Variable:	Data
		LSD
		(I) Group		Mean Difference (I-J)	Std. Error	Sig.	95% Confidence Interval
							Lower Bound	Upper Bound
		a/a	Ay/a	-0.892	0.827892	0.297263	-2.64705	0.863052
			Ay/a-M600, 1 day treatment	-4,31800*	0.827892	8.49388e-05	-6.07305	-2.56295
			Ay/a-M600, 10 days treatment	-5,44200*	0.827892	6.40959e-06	-7.19705	-3.68695
		Ay/a	a/a	0.892	0.827892	0.297263	-0.863052	2.64705
			Ay/a-M600, 1 day treatment	-3,42600*	0.827892	0.00077215	-5.18105	-1.67095
			Ay/a-M600, 10 days treatment	-4,55000*	0.827892	4.88464e-05	-6.30505	-2.79495
		Ay/a-M600, 1 day treatment	a/a	4,31800*	0.827892	8.49388e-05	2.56295	6.07305
			Ay/a	3,42600*	0.827892	0.00077215	1.67095	5.18105
			Ay/a-M600, 10 days treatment	-1.124	0.827892	0.193411	-2.87905	0.631052
		Ay/a-M600, 10 days treatment	a/a	5,44200*	0.827892	6.40959e-06	3.68695	7.19705
			Ay/a	4,55000*	0.827892	4.88464e-05	2.79495	6.30505
			Ay/a-M600, 1 day treatment	1.124	0.827892	0.193411	-0.631052	2.87905
		*. The mean difference is significant at the 0.05 level.
