# Supplementary material for: The evidence of metabolic-improving effect of metformin in Ay/a mice with genetically-induced melanocortin obesity and the contribution of hypothalamic mechanisms to this effect
Source: PLoS One. 2019 Mar 14;14(3):e0213779. doi: 10.1371/journal.pone.0213779 (PMC6417728; doi:10.1371/journal.pone.0213779)
Supplement: S2 Dataset — (XLSX) [file pone.0213779.s004.xlsx]

## Sheet: Fig 1a
The metformin in a dose-dependent manner improves metabolic and hormonal status of agouti-mice (Ay/a) with the melanocortin type obesity
Fig 1. The plasma glucose levels and the AUC0-120 values for the glucose concentration curves in the GTT in the control mice and the obese agouti-mice, and the effect of the MF treatment.
Fig 1a.	The glucose concentration curves in the glucose tolerance test
																	0 min								15 min								30 min								60 min								120 min
										p-level								Tests of Normality								Tests of Normality								Tests of Normality								Tests of Normality
a/a		0	15	30	60	120				0 min								Groups		Kolmogorov-Smirnova						Groups		Kolmogorov-Smirnova						Groups		Kolmogorov-Smirnova						Groups		Kolmogorov-Smirnova
	1	4.8	22.5	13.2	10.4	6.5					a/a	Ay/a	Ay/a-M200	Ay/a-M400	Ay/a-M600					Statistic	df	Sig.						Statistic	df	Sig.						Statistic	df	Sig.						Statistic	df	Sig.
	2	5.3	22.8	15.4	12.4	7.6				a/a	1	1.78391e-07	5.66984e-06	8.64569e-05	5.6057e-05			min_0	a/a	0.237564	5	,200*				min_15	a/a	0.235593	5	,200*				min_30	a/a	0.312473	5	0.124372				min_60	a/a	0.252261	5	,200*
	3	4.7	15.5	10.5	7.3	5.6				Ay/a	1.78391e-07	1	0.110628	0.00923792	0.014006				Ay/a	0.307267	5	0.138456					Ay/a	0.212042	5	,200*					Ay/a	0.215769	5	,200*					Ay/a	0.228841	5	,200*
	4	5.3	13.4	10.3	5.9	4.4				Ay/a-M200	5.66984e-06	0.110628	1	0.239778	0.318455				Ay/a-M200	0.260628	5	,200*					Ay/a-M200	0.263163	5	,200*					Ay/a-M200	0.270305	5	,200*					Ay/a-M200	0.220017	5	,200*
	5	4.3	17.9	9.8	6.1	4.8				Ay/a-M400	8.64569e-05	0.00923792	0.239778	1	0.852404				Ay/a-M400	0.128446	5	,200*					Ay/a-M400	0.211422	5	,200*					Ay/a-M400	0.218152	5	,200*					Ay/a-M400	0.22729	5	,200*
	М	4.88	18.42	11.84	8.42	5.78				Ay/a-M600	5.6057e-05	0.014006	0.318455	0.852404	1				Ay/a-M600	0.202003	5	,200*					Ay/a-M600	0.139487	5	,200*					Ay/a-M600	0.250124	5	,200*					Ay/a-M600	0.186059	5	,200*
	SD	0.426615	4.17816	2.39019	2.86129	1.29692												*. This is a lower bound of the true significance.								*. This is a lower bound of the true significance.								*. This is a lower bound of the true significance.								*. This is a lower bound of the true significance.
																		a. Lilliefors Significance Correction								a. Lilliefors Significance Correction								a. Lilliefors Significance Correction								a. Lilliefors Significance Correction
										15 min
											a/a	Ay/a	Ay/a-M200	Ay/a-M400	Ay/a-M600
Ay/a		0	15	30	60	120				a/a	1	0.00482236	0.38229	0.465254	0.690401			ANOVA								ANOVA								ANOVA								ANOVA
	6	9.2	28.6	19.8	21.3	10.4				Ay/a	0.00482236	1	0.0339987	0.02491	0.0119413			min_0								min_15								min_30								min_60
	7	11.8	26	21.2	21.7	9.9				Ay/a-M200	0.38229	0.0339987	1	0.883129	0.630009				Sum of Squares	df	Mean Square	F	Sig.				Sum of Squares	df	Mean Square	F	Sig.				Sum of Squares	df	Mean Square	F	Sig.				Sum of Squares	df	Mean Square	F	Sig.
	8	9.4	24.4	27.3	24.8	10.8				Ay/a-M400	0.465254	0.02491	0.883129	1	0.737159			Between Groups	93.0824	4	23.2706	16.8701	3.39939e-06			Between Groups	243.828	4	60.957	3.06431	0.0402955			Between Groups	750.186	4	187.547	13.2562	1.96169e-05			Between Groups	872.906	4	218.226	22.9109	3.13439e-07
	9	9.7	35	33.7	28.6	11.8				Ay/a-M600	0.690401	0.0119413	0.630009	0.737159	1			Within Groups	27.588	20	1.3794					Within Groups	397.852	20	19.8926					Within Groups	282.956	20	14.1478					Within Groups	190.5	20	9.525
	10	13.2	22.8	32.4	29.1	15.2												Total	120.67	24						Total	641.68	24						Total	1033.14	24						Total	1063.41	24
	М	10.66	27.36	26.88	25.1	11.62				30 min
	SD	1.76011	4.77787	6.31562	3.68578	2.11943												Multiple Comparisons								Multiple Comparisons								Multiple Comparisons								Multiple Comparisons
											a/a	Ay/a	Ay/a-M200	Ay/a-M400	Ay/a-M600			Dependent Variable:	weight							Dependent Variable:	weight							Dependent Variable:	weight							Dependent Variable:	weight
										a/a	1	3.59383e-06	0.00105813	0.00303551	0.562778			LSD								LSD								LSD								LSD
										Ay/a	3.59383e-06	1	0.0213717	0.0079001	1.30485e-05			(I) Groups		Mean Difference (I-J)	Std. Error	Sig.	95% Confidence Interval			(I) Groups		Mean Difference (I-J)	Std. Error	Sig.	95% Confidence Interval			(I) Groups		Mean Difference (I-J)	Std. Error	Sig.	95% Confidence Interval			(I) Groups		Mean Difference (I-J)	Std. Error	Sig.	95% Confidence Interval
Ay/a-M200		0	15	30	60	120				Ay/a-M200	0.00105813	0.0213717	1	0.654722	0.0041336								Lower Bound	Upper Bound							Lower Bound	Upper Bound							Lower Bound	Upper Bound							Lower Bound	Upper Bound
	11	12.2	16.3	16.9	11.7	10.2				Ay/a-M400	0.00303551	0.0079001	0.654722	1	0.0114851			a/a	Ay/a	-5,78000*	0.742805	1.78391e-07	-7.32947	-4.23053		a/a	Ay/a	-8,94000*	2.82082	0.00482236	-14.8241	-3.05587		a/a	Ay/a	-15,04000*	2.37889	3.59383e-06	-20.0023	-10.0777		a/a	Ay/a	-16,68000*	1.95192	4.14609e-08	-20.7516	-12.6084
	12	8	15.6	19.2	16.7	9.9				Ay/a-M600	0.562778	1.30485e-05	0.0041336	0.0114851	1				Ay/a-M200	-4,54000*	0.742805	5.66984e-06	-6.08947	-2.99053			Ay/a-M200	-2.52	2.82082	0.38229	-8.40413	3.36413			Ay/a-M200	-9,10000*	2.37889	0.00105813	-14.0623	-4.13772			Ay/a-M200	-6,04000*	1.95192	0.00571719	-10.1116	-1.96836
	13	10	22.9	19.4	12.9	9.4													Ay/a-M400	-3,64000*	0.742805	8.64569e-05	-5.18947	-2.09053			Ay/a-M400	-2.1	2.82082	0.465254	-7.98413	3.78413			Ay/a-M400	-8,02000*	2.37889	0.00303551	-12.9823	-3.05772			Ay/a-M400	-7,14000*	1.95192	0.00156301	-11.2116	-3.06836
	14	8.2	25.5	24.2	15.9	9.1													Ay/a-M600	-3,78000*	0.742805	5.6057e-05	-5.32947	-2.23053			Ay/a-M600	-1.14	2.82082	0.690401	-7.02413	4.74413			Ay/a-M600	-1.4	2.37889	0.562778	-6.36228	3.56228			Ay/a-M600	-1.16	1.95192	0.558984	-5.23164	2.91164
	15	8.7	24.4	25	15.1	9.3				60 min								Ay/a	a/a	5,78000*	0.742805	1.78391e-07	4.23053	7.32947		Ay/a	a/a	8,94000*	2.82082	0.00482236	3.05587	14.8241		Ay/a	a/a	15,04000*	2.37889	3.59383e-06	10.0777	20.0023		Ay/a	a/a	16,68000*	1.95192	4.14609e-08	12.6084	20.7516
	М	9.42	20.94	20.94	14.46	9.58					a/a	Ay/a	Ay/a-M200	Ay/a-M400	Ay/a-M600				Ay/a-M200	1.24	0.742805	0.110628	-0.309465	2.78947			Ay/a-M200	6,42000*	2.82082	0.0339987	0.535867	12.3041			Ay/a-M200	5,94000*	2.37889	0.0213717	0.977721	10.9023			Ay/a-M200	10,64000*	1.95192	2.45933e-05	6.56836	14.7116
	SD	1.73839	4.65435	3.49399	2.09476	0.454973				a/a	1	4.14609e-08	0.00571719	0.00156301	0.558984				Ay/a-M400	2,14000*	0.742805	0.00923792	0.590535	3.68947			Ay/a-M400	6,84000*	2.82082	0.02491	0.955867	12.7241			Ay/a-M400	7,02000*	2.37889	0.0079001	2.05772	11.9823			Ay/a-M400	9,54000*	1.95192	8.9058e-05	5.46836	13.6116
										Ay/a	4.14609e-08	1	2.45933e-05	8.9058e-05	1.28122e-07				Ay/a-M600	2,00000*	0.742805	0.014006	0.450535	3.54947			Ay/a-M600	7,80000*	2.82082	0.0119413	1.91587	13.6841			Ay/a-M600	13,64000*	2.37889	1.30485e-05	8.67772	18.6023			Ay/a-M600	15,52000*	1.95192	1.28122e-07	11.4484	19.5916
										Ay/a-M200	0.00571719	2.45933e-05	1	0.579327	0.021229			Ay/a-M200	a/a	4,54000*	0.742805	5.66984e-06	2.99053	6.08947		Ay/a-M200	a/a	2.52	2.82082	0.38229	-3.36413	8.40413		Ay/a-M200	a/a	9,10000*	2.37889	0.00105813	4.13772	14.0623		Ay/a-M200	a/a	6,04000*	1.95192	0.00571719	1.96836	10.1116
										Ay/a-M400	0.00156301	8.9058e-05	0.579327	1	0.00612929				Ay/a	-1.24	0.742805	0.110628	-2.78947	0.309465			Ay/a	-6,42000*	2.82082	0.0339987	-12.3041	-0.535867			Ay/a	-5,94000*	2.37889	0.0213717	-10.9023	-0.977721			Ay/a	-10,64000*	1.95192	2.45933e-05	-14.7116	-6.56836
Ay/a-M400		0	15	30	60	120				Ay/a-M600	0.558984	1.28122e-07	0.021229	0.00612929	1				Ay/a-M400	0.9	0.742805	0.239778	-0.649465	2.44947			Ay/a-M400	0.42	2.82082	0.883129	-5.46413	6.30413			Ay/a-M400	1.08	2.37889	0.654722	-3.88228	6.04228			Ay/a-M400	-1.1	1.95192	0.579327	-5.17164	2.97164
	16	8.3	17.7	17.5	12.1	8.2													Ay/a-M600	0.76	0.742805	0.318455	-0.789465	2.30947			Ay/a-M600	1.38	2.82082	0.630009	-4.50413	7.26413			Ay/a-M600	7,70000*	2.37889	0.0041336	2.73772	12.6623			Ay/a-M600	4,88000*	1.95192	0.021229	0.808362	8.95164
	17	8.8	23.2	18	11.7	7.4				120 min								Ay/a-M400	a/a	3,64000*	0.742805	8.64569e-05	2.09053	5.18947		Ay/a-M400	a/a	2.1	2.82082	0.465254	-3.78413	7.98413		Ay/a-M400	a/a	8,02000*	2.37889	0.00303551	3.05772	12.9823		Ay/a-M400	a/a	7,14000*	1.95192	0.00156301	3.06836	11.2116
	18	9.1	20.2	21.3	19.9	10.2													Ay/a	-2,14000*	0.742805	0.00923792	-3.68947	-0.590535			Ay/a	-6,84000*	2.82082	0.02491	-12.7241	-0.955867			Ay/a	-7,02000*	2.37889	0.0079001	-11.9823	-2.05772			Ay/a	-9,54000*	1.95192	8.9058e-05	-13.6116	-5.46836
	19	7.9	18.9	20.3	15.7	10.1					a/a	Ay/a	Ay/a-M200	Ay/a-M400	Ay/a-M600				Ay/a-M200	-0.9	0.742805	0.239778	-2.44947	0.649465			Ay/a-M200	-0.42	2.82082	0.883129	-6.30413	5.46413			Ay/a-M200	-1.08	2.37889	0.654722	-6.04228	3.88228			Ay/a-M200	1.1	1.95192	0.579327	-2.97164	5.17164
	20	8.5	22.6	22.2	18.4	11.5				a/a	1	2.77261e-05	0.00219138	0.00271355	0.0821753				Ay/a-M600	-0.14	0.742805	0.852404	-1.68947	1.40947			Ay/a-M600	0.96	2.82082	0.737159	-4.92413	6.84413			Ay/a-M600	6,62000*	2.37889	0.0114851	1.65772	11.5823			Ay/a-M600	5,98000*	1.95192	0.00612929	1.90836	10.0516
	М	8.52	20.52	19.86	15.56	9.48				Ay/a	4.14609e-08	1	0.0739605	0.0618681	0.00192698			Ay/a-M600	a/a	3,78000*	0.742805	5.6057e-05	2.23053	5.32947		Ay/a-M600	a/a	1.14	2.82082	0.690401	-4.74413	7.02413		Ay/a-M600	a/a	1.4	2.37889	0.562778	-3.56228	6.36228		Ay/a-M600	a/a	1.16	1.95192	0.558984	-2.91164	5.23164
	SD	0.460435	2.35521	2.04768	3.66715	1.65439				Ay/a-M200	0.00571719	0.0739605	1	0.927275	0.10807				Ay/a	-2,00000*	0.742805	0.014006	-3.54947	-0.450535			Ay/a	-7,80000*	2.82082	0.0119413	-13.6841	-1.91587			Ay/a	-13,64000*	2.37889	1.30485e-05	-18.6023	-8.67772			Ay/a	-15,52000*	1.95192	1.28122e-07	-19.5916	-11.4484
										Ay/a-M400	0.00156301	0.0618681	0.927275	1	0.12756				Ay/a-M200	-0.76	0.742805	0.318455	-2.30947	0.789465			Ay/a-M200	-1.38	2.82082	0.630009	-7.26413	4.50413			Ay/a-M200	-7,70000*	2.37889	0.0041336	-12.6623	-2.73772			Ay/a-M200	-4,88000*	1.95192	0.021229	-8.95164	-0.808362
										Ay/a-M600	0.558984	0.00192698	0.10807	0.12756	1				Ay/a-M400	0.14	0.742805	0.852404	-1.40947	1.68947			Ay/a-M400	-0.96	2.82082	0.737159	-6.84413	4.92413			Ay/a-M400	-6,62000*	2.37889	0.0114851	-11.5823	-1.65772			Ay/a-M400	-5,98000*	1.95192	0.00612929	-10.0516	-1.90836
																		*. The mean difference is significant at the 0.05 level.								*. The mean difference is significant at the 0.05 level.								*. The mean difference is significant at the 0.05 level.								*. The mean difference is significant at the 0.05 level.
Ay/a-M600		0	15	30	60	120
	21	8.5	21.9	11.3	7.8	5.6
	22	8.9	12.7	10.5	6.5	5.9
	23	9.6	27.6	17.8	13.9	11.4
	24	8	19.3	14.5	10.4	7.4
	25	8.3	16.3	12.1	9.3	8.5
	М	8.66	19.56	13.24	9.58	7.76
	SD	0.61887	5.65403	2.95601	2.83143	2.34798
[truncated: 7 more columns]

## Sheet: Fig 1b
The metformin in a dose-dependent manner improves metabolic and hormonal status of agouti-mice (Ay/a) with the melanocortin type obesity
Fig 1. The plasma glucose levels and the AUC0-120 values for the glucose concentration curves in the GTT in the control mice and the obese agouti-mice, and the effect of the MF treatment.
Fig 1b.	The AUC0-120 values for the glucose concentration curves during the time interval from 0 to 120 min
													Tests of Normality
													Groups		Kolmogorov-Smirnova
															Statistic	df	Sig.
													Data	a/a	0.281141	5	,200*
	a/a	Ay/a	Ay/a-M200	Ay/a-M400	Ay/a-M600									Ay/a	0.233694	5	,200*
	1319.85	2195.1	1534.5	1503.2	1150.3									Ay/a-M200	0.214414	5	,200*
	1500.2	2210.1	1762.7	1551.5	929.7									Ay/a-M400	0.228153	5	,200*
	990	2473.85	1701.05	2035.95	1880.4									Ay/a-M600	0.293678	5	0.183294
	860.65	2974.65	1960.15	1789.3	1307.1								*. This is a lower bound of the true significance.
	928.65	2917.5	1935.7	2061.8	1240.2								a. Lilliefors Significance Correction
M	1119.87	2554.24	1778.82	1788.35	1301.54
SD	276.256	375.026	175.707	261.481	353.557							ANOVA
												Data
													Sum of Squares	df	Mean Square	F	Sig.
												Between Groups	6.19482e+06	4	1.5487e+06	17.5546	2.51766e-06
												Within Groups	1.76444e+06	20	88222.1
												Total	7.95926e+06	24
												Multiple Comparisons
												Dependent Variable:	Data
												LSD
												(I) Groups		Mean Difference (I-J)	Std. Error	Sig.	95% Confidence Interval
																	Lower Bound	Upper Bound
												a/a	Ay/a	-1434,40000*	187.853	2.37638e-07	-1826.25	-1042.55
													Ay/a-M200	-659,00000*	187.853	0.00221343	-1050.85	-267.145
													Ay/a-M400	-668,40000*	187.853	0.00197104	-1060.25	-276.545
													Ay/a-M600	-181.4	187.853	0.345753	-573.255	210.455
												Ay/a	a/a	1434,40000*	187.853	2.37638e-07	1042.55	1826.25
													Ay/a-M200	775,40000*	187.853	0.000521908	383.545	1167.25
													Ay/a-M400	766,00000*	187.853	0.000586701	374.145	1157.85
													Ay/a-M600	1253,00000*	187.853	1.71189e-06	861.145	1644.85
												Ay/a-M200	a/a	659,00000*	187.853	0.00221343	267.145	1050.85
													Ay/a	-775,40000*	187.853	0.000521908	-1167.25	-383.545
													Ay/a-M400	-9.4	187.853	0.960588	-401.255	382.455
													Ay/a-M600	477,60000*	187.853	0.0193902	85.7451	869.455
												Ay/a-M400	a/a	668,40000*	187.853	0.00197104	276.545	1060.25
													Ay/a	-766,00000*	187.853	0.000586701	-1157.85	-374.145
													Ay/a-M200	9.4	187.853	0.960588	-382.455	401.255
													Ay/a-M600	487,00000*	187.853	0.0174088	95.1451	878.855
												Ay/a-M600	a/a	181.4	187.853	0.345753	-210.455	573.255
													Ay/a	-1253,00000*	187.853	1.71189e-06	-1644.85	-861.145
													Ay/a-M200	-477,60000*	187.853	0.0193902	-869.455	-85.7451
													Ay/a-M400	-487,00000*	187.853	0.0174088	-878.855	-95.1451
												*. The mean difference is significant at the 0.05 level.

## Sheet: Fig 3
The metformin in a dose-dependent manner improves metabolic and hormonal status of agouti-mice (Ay/a) with the melanocortin type obesity
Fig 3. The gene expression of the proteins involved in apoptosis and inflammation in the liver of obese agouti-mice and the effect of metformin treatment
	Bax, RQ								Bcl-2, RQ									IL 1 beta, RQ								TNFalpha, RQ
	Control, a/a	Agouti, Ay/a	Ay/a- M600						Control, a/a	Agouti, Ay/a	Ay/a- M600							Control, a/a	Agouti, Ay/a	Ay/a- M600						Control, a/a	Agouti, Ay/a	Ay/a- M600
	0.96005	1.28287	1.01324						1.08392	0.985142	0.957828							0.685301	1.91831	1.15773						1.51306	1.30964	0.887285
	1.12251	1.08759	1.28475						1.17674	0.895061	0.890544							0.968658	2.19771	1.30752						1.1981	0.770442	0.924627
	0.988634	0.953064	0.545648						1.05286	0.722745	0.913892							0.97289	1.69327	1.31198						0.834655	1.09779	0.514158
	0.810509	1.86448	1.00114						1.07636	0.74655	1.25198							0.510735	1.61323	0.517715						0.577892	1.80241	0.844825
	0.969437	2.13339	0.548005						0.834485	1.20452	0.792759							1.64172	1.66848	0.580999						1.12733	1.08001	0.841851
М	0.970228	1.46428	0.878557					М	1.04487	0.910804	0.961401						М	0.955861	1.8182	0.975189					М	1.05021	1.21206	0.802549
SD	0.110842	0.510886	0.323363					SD	0.126721	0.196463	0.173326						SD	0.430754	0.241913	0.394291					SD	0.35763	0.381953	0.164761
SEM	0.04957	0.228475	0.144612					SEM	0.0566712	0.087861	0.0775139						SEM	0.192639	0.108187	0.176332					SEM	0.159937	0.170815	0.0736833
p-level	a/a	Ay/a	Ay/a-M600					p-level	a/a	Ay/a	Ay/a-M600						p-level	a/a	Ay/a	Ay/a-M600					p-level	a/a	Ay/a	Ay/a- M600
a/a	1	0.048	0.688					a/a	1	0.238	0.445						a/a	1	0.003	0.932					a/a	1	0.434	0.235
Ay/a	0.048	1	0.023					Ay/a	0.238	1	0.66						Ay/a	0.003	1	0.003					Ay/a	0.434	1	0.062
Ay/a-M600	0.688	0.023	1					Ay/a- M600	0.445	0.66	1						Ay/a- M600	0.932	0.003	1					Ay/a- M600	0.235	0.062	1
Tests of Normality								Tests of Normality									Tests of Normality								Tests of Normality
Group		Kolmogorov-Smirnova						Group		Kolmogorov-Smirnova							Group		Kolmogorov-Smirnova						Group		Kolmogorov-Smirnova
		Statistic	df	Sig.						Statistic	df	Sig.							Statistic	df	Sig.						Statistic	df	Sig.
Bax	a/a	0.263857	5	,200*				Bcl2	a/a	0.318499	5	0.108071					IL1beta	a/a	0.286999	5	,200*				TNFalpha	a/a	0.188656	5	,200*
	Ay/a	0.239539	5	,200*					Ay/a	0.196809	5	,200*						Ay/a	0.300167	5	0.160117					Ay/a	0.215604	5	,200*
	Ay/a-M600	0.248581	5	,200*					Ay/a-M600	0.3	5	0.160714						Ay/a-M600	0.279648	5	,200*					Ay/a-M600	0.395389	5	0.0103003
*. This is a lower bound of the true significance.								*. This is a lower bound of the true significance.									*. This is a lower bound of the true significance.								*. This is a lower bound of the true significance.
a. Lilliefors Significance Correction								a. Lilliefors Significance Correction									a. Lilliefors Significance Correction								a. Lilliefors Significance Correction
ANOVA								ANOVA									ANOVA								ANOVA
Bax								Bcl2									IL1beta								TNFalpha
	Sum of Squares	df	Mean Square	F	Sig.				Sum of Squares	df	Mean Square	F	Sig.					Sum of Squares	df	Mean Square	F	Sig.				Sum of Squares	df	Mean Square	F	Sig.
Between Groups	0.985973	2	0.492987	3.95454	0.047949			Between Groups	0.04464	2	0.02232	0.788693	0.47664				Between Groups	2.42068	2	1.21034	9.09164	0.00394901			Between Groups	0.430813	2	0.215407	2.15356	0.15879
Within Groups	1.49596	12	0.124663					Within Groups	0.3396	12	0.0283						Within Groups	1.59752	12	0.133127					Within Groups	1.20028	12	0.100023
Total	2.48193	14						Total	0.38424	14							Total	4.0182	14						Total	1.63109	14
Multiple Comparisons								Multiple Comparisons									Multiple Comparisons								Multiple Comparisons
Dependent Variable:								Dependent Variable:									Dependent Variable:	IL1beta							Dependent Variable:	TNFalpha
LSD								LSD									LSD								LSD
(I) Group		Mean Difference (I-J)	Std. Error	Sig.	95% Confidence Interval			(I) Group		Mean Difference (I-J)	Std. Error	Sig.	95% Confidence Interval				(I) Group		Mean Difference (I-J)	Std. Error	Sig.	95% Confidence Interval			(I) Group		Mean Difference (I-J)	Std. Error	Sig.	95% Confidence Interval
					Lower Bound	Upper Bound							Lower Bound		Upper Bound							Lower Bound	Upper Bound							Lower Bound	Upper Bound
a/a	Ay/a	-,49200*	0.223305	0.047856	-0.978541	-0.00545918		a/a	Ay/a	0.132	0.106395	0.238442	-0.0998159		0.363816		a/a	Ay/a	-,86200*	0.230761	0.00284541	-1.36479	-0.359215		a/a	Ay/a	-0.162	0.200023	0.433762	-0.597813	0.273813
	Ay/a-M600	0.092	0.223305	0.68761	-0.394541	0.578541			Ay/a-M600	0.084	0.106395	0.445136	-0.147816		0.315816			Ay/a-M600	-0.02	0.230761	0.932363	-0.522785	0.482785			Ay/a-M600	0.25	0.200023	0.235179	-0.185813	0.685813
Ay/a	a/a	,49200*	0.223305	0.047856	0.00545918	0.978541		Ay/a	a/a	-0.132	0.106395	0.238442	-0.363816		0.0998159		Ay/a	a/a	,86200*	0.230761	0.00284541	0.359215	1.36479		Ay/a	a/a	0.162	0.200023	0.433762	-0.273813	0.597813
	Ay/a-M600	,58400*	0.223305	0.0225818	0.0974592	1.07054			Ay/a-M600	-0.048	0.106395	0.659928	-0.279816		0.183816			Ay/a-M600	,84200*	0.230761	0.0033339	0.339215	1.34479			Ay/a-M600	0.412	0.200023	0.0617971	-0.0238134	0.847813
Ay/a-M600	a/a	-0.092	0.223305	0.68761	-0.578541	0.394541		Ay/a-M600	a/a	-0.084	0.106395	0.445136	-0.315816		0.147816		Ay/a-M600	a/a	0.02	0.230761	0.932363	-0.482785	0.522785		Ay/a-M600	a/a	-0.25	0.200023	0.235179	-0.685813	0.185813
	Ay/a	-,58400*	0.223305	0.0225818	-1.07054	-0.0974592			Ay/a	0.048	0.106395	0.659928	-0.183816		0.279816			Ay/a	-,84200*	0.230761	0.0033339	-1.34479	-0.339215			Ay/a	-0.412	0.200023	0.0617971	-0.847813	0.0238134
*. The mean difference is significant at the 0.05 level.																	*. The mean difference is significant at the 0.05 level.

## Sheet: Fig 4
The metformin in a dose-dependent manner improves metabolic and hormonal status of agouti-mice (Ay/a) with the melanocortin type obesity
Fig 4. Phosphorylation of AMPK α-subunits in the hypothalamus of obese agouti-mice and the effect of metformin treatment.
phosphoAMPK(Thr172)/АМРКα2, arbitrary units									phosphoAMPK(Ser485/491)/AMPKα2
	a/a	Ay/a	Ay/a-M600							a/a	Ay/a	Ay/a-M600
	0.909574	1.14894	0.5							0.166	0.358	0.249
	1.07609	1.40625	0.477273							0.25	0.14	0.094
	0.865	1.793	1.399							0.121	0.074	0.12
	0.619898	1.2375	1.15385							0.161	0.178	0.175
	1.125	1.388	1.079							0.214	0.325	0.337
М	0.919112	1.39474	0.921824						М	0.1824	0.215	0.195
SD	0.199737	0.246948	0.412855						SD	0.0501627	0.121885	0.0991287
SEM	0.089325	0.110438	0.184634						SEM	0.0224335	0.0545087	0.0443317
p-level	a/a	Ay/a	Ay/a-M600						p-level	a/a	Ay/a	Ay/a-M600
a/a	1	0.028	0.989						a/a	1	0.598	0.838
Ay/a	0.028	1	0.029						Ay/a	0.598	1	0.746
Ay/a-M600	0.989	0.029	1						Ay/a-M600	0.838	0.746	1
Tests of Normality									Tests of Normality
Group		Kolmogorov-Smirnova							Group		Kolmogorov-Smirnova
		Statistic	df	Sig.							Statistic	df	Sig.
Data	a/a	0.193027	5	,200*					Data	a/a	0.228142	5	,200*
	Ay/a	0.281905	5	,200*						Ay/a	0.21927	5	,200*
	Ay/a- M600	0.248278	5	,200*						Ay/a- M600	0.179947	5	,200*
*. This is a lower bound of the true significance.									*. This is a lower bound of the true significance.
a. Lilliefors Significance Correction									a. Lilliefors Significance Correction
ANOVA									ANOVA
Data									Data
	Sum of Squares	df	Mean Square	F	Sig.					Sum of Squares	df	Mean Square	F	Sig.
Between Groups	0.749885	2	0.374943	4.14556	0.042781				Between Groups	0.00270253	2	0.00135127	0.149043	0.863102
Within Groups	1.08533	12	0.0904444						Within Groups	0.108795	12	0.00906627
Total	1.83522	14							Total	0.111498	14
Multiple Comparisons									Multiple Comparisons
Dependent Variable:	Data								Dependent Variable:
LSD									LSD
(I) Group		Mean Difference (I-J)	Std. Error	Sig.	95% Confidence Interval				(I) Group		Mean Difference (I-J)	Std. Error	Sig.	95% Confidence Interval
					Lower Bound	Upper Bound								Lower Bound	Upper Bound
a/a	Ay/a	-,47560*	0.190204	0.0278915	-0.89002	-0.06118			a/a	Ay/a	-0.0326	0.0602205	0.598177	-0.163809	0.0986092
	Ay/a-M600	-0.0026	0.190204	0.989318	-0.41702	0.41182				Ay/a-M600	-0.0126	0.0602205	0.837778	-0.143809	0.118609
Ay/a	a/a	,47560*	0.190204	0.0278915	0.06118	0.89002			Ay/a	a/a	0.0326	0.0602205	0.598177	-0.0986092	0.163809
	Ay/a-M600	,47300*	0.190204	0.0285995	0.05858	0.88742				Ay/a-M600	0.02	0.0602205	0.745533	-0.111209	0.151209
Ay/a-M600	a/a	0.0026	0.190204	0.989318	-0.41182	0.41702			Ay/a-M600	a/a	0.0126	0.0602205	0.837778	-0.118609	0.143809
	Ay/a	-,47300*	0.190204	0.0285995	-0.88742	-0.05858				Ay/a	-0.02	0.0602205	0.745533	-0.151209	0.111209
*. The mean difference is significant at the 0.05 level.

## Sheet: Fig 5
The metformin in a dose-dependent manner improves metabolic and hormonal status of agouti-mice (Ay/a) with the melanocortin type obesity
Fig 5. Phosphorylation of Akt-kinase in the hypothalamus of obese agouti-mice and the effect of metformin treatment.
phosphoAkt(Ser473)/Akt(pan)										phosphoAkt(Thr308)/Akt(pan)
	a/a	Ay/a	Ay/a-M600								a/a	Ay/a	Ay/a-M600
	1.193	1.032	1.311								0.379	0.33	0.366
	1.337	1.035	1.596								0.289	0.325	0.325
	0.841	0.86	0.967								0.339	0.305	0.44
	0.89	0.967	1.397								0.194398	0.172798	0.177735
	1.319	1.032	1.935								0.261926	0.207358	0.184318
М	1.116	0.9852	1.4412							М	0.292665	0.268031	0.298611
SD	0.235945	0.0756089	0.357622							SD	0.0710904	0.072806	0.115003
SEM	0.105518	0.0338133	0.159933							SEM	0.0317926	0.0325598	0.0514307
p-level	a/a	Ay/a	Ay/a-M600							p-level	a/a	Ay/a	Ay/a-M600
a/a	1	0.426	0.063							a/a	1	0.669	0.917
Ay/a	0.426	1	0.014							Ay/a	0.669	1	0.595
Ay/a-M600	0.063	0.014	1							Ay/a-M600	0.917	0.595	1
Tests of Normality										Tests of Normality
Group		Kolmogorov-Smirnova								Group		Kolmogorov-Smirnova
		Statistic	df	Sig.								Statistic	df	Sig.
Data	a/a	0.230931	5	,200*						Data	a/a	0.142639	5	,200*
	Ay/a	0.332034	5	0.0749745							Ay/a	0.294322	5	0.180994
	Ay/a-M600	0.157902	5	,200*							Ay/a-M600	0.240476	5	,200*
*. This is a lower bound of the true significance.										*. This is a lower bound of the true significance.
a. Lilliefors Significance Correction										a. Lilliefors Significance Correction
ANOVA									ANOVA
Data									Data
	Sum of Squares	df	Mean Square	F	Sig.					Sum of Squares	df	Mean Square	F	Sig.
Between Groups	0.551333	2	0.275666	4.36919	0.0375353				Between Groups	0.0026292	2	0.0013146	0.167095	0.848054
Within Groups	0.75712	12	0.0630933						Within Groups	0.0944084	12	0.00786737
Total	1.30845	14							Total	0.0970376	14
Multiple Comparisons									Multiple Comparisons
Dependent Variable:	Data								Dependent Variable:	Data
LSD									LSD
(I) Group		Mean Difference (I-J)	Std. Error	Sig.	95% Confidence Interval				(I) Group		Mean Difference (I-J)	Std. Error	Sig.	95% Confidence Interval
					Lower Bound	Upper Bound								Lower Bound	Upper Bound
a/a	Ay/a	0.1308	0.158863	0.426368	-0.215332	0.476932			a/a	Ay/a	0.0246	0.0560977	0.668799	-0.0976263	0.146826
	Ay/a-M600	-0.3252	0.158863	0.0631997	-0.671332	0.0209318				Ay/a-M600	-0.006	0.0560977	0.916591	-0.128226	0.116226
Ay/a	a/a	-0.1308	0.158863	0.426368	-0.476932	0.215332			Ay/a	a/a	-0.0246	0.0560977	0.668799	-0.146826	0.0976263
	Ay/a-M600	-,45600*	0.158863	0.0140792	-0.802132	-0.109868				Ay/a-M600	-0.0306	0.0560977	0.595419	-0.152826	0.0916263
Ay/a-M600	a/a	0.3252	0.158863	0.0631997	-0.0209318	0.671332			Ay/a-M600	a/a	0.006	0.0560977	0.916591	-0.116226	0.128226
	Ay/a	,45600*	0.158863	0.0140792	0.109868	0.802132				Ay/a	0.0306	0.0560977	0.595419	-0.0916263	0.152826
*. The mean difference is significant at the 0.05 level.

## Sheet: Fig 6
The metformin in a dose-dependent manner improves metabolic and hormonal status of agouti-mice (Ay/a) with the melanocortin type obesity
Fig 6. Phosphorylation of STAT3 in the hypothalamus of obese agouti-mice and the effect of metformin treatment.
phospho-STAT3(Tyr705)/STAT3
	a/a	Ay/a	Ay/a-M600
	0.015	0.114	0.098
	0.031	0.048	0.038
	0.044	0.054	0.036
	0.024	0.031	0.027
	0.039	0.103	0.052
Average	0.0306	0.07	0.0502
STDEV	0.0115888	0.0363524	0.0281816
SEM	0.00518266	0.0162573	0.0126032
p-level	a/a	Ay/a	Ay/a-M600
a/a	1	0.042	0.28
Ay/a	0.042	1	0.275
Ay/a-M600	0.28	0.275	1
Tests of Normality
Group		Kolmogorov-Smirnova
		Statistic	df	Sig.
Data	a/a	0.165724	5	,200*
	Ay/a	0.270081	5	,200*
	Ay/a-M600	0.274536	5	,200*
*. This is a lower bound of the true significance.
a. Lilliefors Significance Correction
ANOVA
Data
	Sum of Squares	df	Mean Square	F	Sig.
Between Groups	0.00388093	2	0.00194047	2.58729	0.116351
Within Groups	0.009	12	0.00075
Total	0.0128809	14
Multiple Comparisons
Dependent Variable:	Data
LSD
(I) Group		Mean Difference (I-J)	Std. Error	Sig.	95% Confidence Interval
					Lower Bound	Upper Bound
a/a	Ay/a	-,03940*	0.0173205	0.0420747	-0.0771381	-0.00166185
	Ay/a-M600	-0.0196	0.0173205	0.279907	-0.0573381	0.0181381
Ay/a	a/a	,03940*	0.0173205	0.0420747	0.00166185	0.0771381
	Ay/a-M600	0.0198	0.0173205	0.275269	-0.0179381	0.0575381
Ay/a-M600	a/a	0.0196	0.0173205	0.279907	-0.0181381	0.0573381
	Ay/a	-0.0198	0.0173205	0.275269	-0.0575381	0.0179381
*. The mean difference is significant at the 0.05 level.

## Sheet: Fig 7
The metformin in a dose-dependent manner improves metabolic and hormonal status of agouti-mice (Ay/a) with the melanocortin type obesity
Fig 7. The expression of the genes in the hypothalamus of obese agouti-mice and the effect of metformin treatment.
	LepR									Tests of Normality						ANOVA								Multiple Comparisons
	a/a	Ay/a	Ay/a-M600		p-level	a/a	Ay/a	Ay/a-M600		Group		Kolmogorov-Smirnova				LepR								Dependent Variable:	LepR
	1.09904	3.01512	2.30134		a/a	1	0.02	0.008				Statistic	df	Sig.			Sum of Squares	df	Mean Square	F	Sig.			LSD
	0.680586	1.84778	2.24508		Ay/a	0.02	1	0.655		LepR	a/a	0.224308	5	,200*		Between Groups	11.5079	2	5.75393	5.76165	0.0176238			(I) Group		Mean Difference (I-J)	Std. Error	Sig.	95% Confidence Interval
	0.831822	1.64848	1.79103		Ay/a-M600	0.008	0.655	1			Ay/a	0.3218	5	0.0991551		Within Groups	11.9839	12	0.99866										Lower Bound	Upper Bound
	0.918692	4.74924	4.30851								Ay/a-M600	0.307288	5	0.138399		Total	23.4918	14						a/a	Ay/a	-1,69600*	0.632032	0.019911	-3.07308	-0.318921
	1.09368	1.83484	3.89903							*. This is a lower bound of the true significance.															Ay/a-M600	-1,98600*	0.632032	0.00849637	-3.36308	-0.608921
M	0.924764	2.61909	2.909							a. Lilliefors Significance Correction														Ay/a	a/a	1,69600*	0.632032	0.019911	0.318921	3.07308
SD	0.178327	1.30829	1.11789																						Ay/a-M600	-0.29	0.632032	0.65455	-1.66708	1.08708
SEM	0.0797503	0.585083	0.499935																					Ay/a-M600	a/a	1,98600*	0.632032	0.00849637	0.608921	3.36308
																									Ay/a	0.29	0.632032	0.65455	-1.08708	1.66708
																								*. The mean difference is significant at the 0.05 level.
	POMC									Tests of Normality						ANOVA								Multiple Comparisons
	a/a	Ay/a	Ay/a-M600		p-level	a/a	Ay/a	Ay/a-M600		Group		Kolmogorov-Smirnova				POMC								Dependent Variable:	POMC
	0.817846	1.71216	5.54		a/a	1	0.0484847	7.24858e-08				Statistic	df	Sig.			Sum of Squares	df	Mean Square	F	Sig.			LSD
	0.916869	1.93771	5.03		Ay/a	0.0484847	1	7.16102e-07		POMC	a/a	0.118751	5	,200*		Between Groups	77.6884	2	38.8442	75.5312	1.58842e-07			(I) Group		Mean Difference (I-J)	Std. Error	Sig.	95% Confidence Interval
	1.01233	2.24305	6.04348		Ay/a-M600	7.24858e-08	7.16102e-07	1			Ay/a	0.183427	5	,200*		Within Groups	6.17136	12	0.51428										Lower Bound	Upper Bound
	1.1574	2.10489	8.18								Ay/a-M600	0.336501	5	0.0661243		Total	83.8597	14						a/a	Ay/a	-,99600*	0.453555	0.0484847	-1.98421	-0.00778888
	0.695926	1.60025	6.05616							*. This is a lower bound of the true significance.															Ay/a-M600	-5,24800*	0.453555	7.24858e-08	-6.23621	-4.25979
M	0.920075	1.91961	6.16993							a. Lilliefors Significance Correction														Ay/a	a/a	,99600*	0.453555	0.0484847	0.00778888	1.98421
SD	0.177157	0.266595	1.20058																						Ay/a-M600	-4,25200*	0.453555	7.16102e-07	-5.24021	-3.26379
SEM	0.079227	0.119225	0.536916																					Ay/a-M600	a/a	5,24800*	0.453555	7.24858e-08	4.25979	6.23621
																									Ay/a	4,25200*	0.453555	7.16102e-07	3.26379	5.24021
																								*. The mean difference is significant at the 0.05 level.
	AGRP									Tests of Normality						ANOVA								Multiple Comparisons
	a/a	Ay/a	Ay/a-M600		p-level	a/a	Ay/a	Ay/a-M600		Group		Kolmogorov-Smirnova				AGRP								Dependent Variable:	AGRP
	1.05461	1.42414	2.76369		a/a	1	0.63	0.439				Statistic	df	Sig.			Sum of Squares	df	Mean Square	F	Sig.			LSD
	1.79177	0.766283	1.72672		Ay/a	0.63	1	0.22		AGRP	a/a	0.21958	5	,200*		Between Groups	0.770333	2	0.385167	0.854793	0.449719			(I) Group		Mean Difference (I-J)	Std. Error	Sig.	95% Confidence Interval
	0.965124	1.70748	1.62818		Ay/a-M600	0.439	0.22	1			Ay/a	0.248769	5	,200*		Within Groups	5.40716	12	0.450597										Lower Bound	Upper Bound
	0.600196	0.708566	1.28681								Ay/a-M600	0.214248	5	,200*		Total	6.17749	14						a/a	Ay/a	0.21	0.424545	0.629781	-0.715005	1.135
	1.57057	0.322089	0.272503							*. This is a lower bound of the true significance.															Ay/a-M600	-0.34	0.424545	0.438784	-1.265	0.585005
M	1.19645	0.985712	1.53558							a. Lilliefors Significance Correction														Ay/a	a/a	-0.21	0.424545	0.629781	-1.135	0.715005
SD	0.4805	0.56536	0.895908																						Ay/a-M600	-0.55	0.424545	0.219513	-1.475	0.375005
SEM	0.214886	0.252837	0.400662																					Ay/a-M600	a/a	0.34	0.424545	0.438784	-0.585005	1.265
																									Ay/a	0.55	0.424545	0.219513	-0.375005	1.475
	NPY									Tests of Normality						ANOVA								Multiple Comparisons
	a/a	Ay/a	Ay/a-M600		p-level	a/a	Ay/a	Ay/a-M600		Group		Kolmogorov-Smirnova				NPY								Dependent Variable:	NPY
	0.900419	0.809246	0.540894		a/a	1	0.125	0.007				Statistic	df	Sig.			Sum of Squares	df	Mean Square	F	Sig.			LSD
	1.2234	1.06211	0.689437		Ay/a	0.125	1	0.131		NPY	a/a	0.270201	5	,200*		Between Groups	0.484013	2	0.242007	5.34743	0.0218536			(I) Group		Mean Difference (I-J)	Std. Error	Sig.	95% Confidence Interval
	1.29816	1.0111	0.610348		Ay/a-M600	0.007	0.131	1			Ay/a	0.170473	5	,200*		Within Groups	0.54308	12	0.0452567										Lower Bound	Upper Bound
	1.02084	0.926597	1.18734								Ay/a-M600	0.29733	5	0.170249		Total	1.02709	14						a/a	Ay/a	0.222	0.134546	0.124855	-0.0711509	0.515151
	1.19935	0.723729	0.413156							*. This is a lower bound of the true significance.															Ay/a-M600	,44000*	0.134546	0.00670007	0.146849	0.733151
M	1.12843	0.906556	0.688235							a. Lilliefors Significance Correction														Ay/a	a/a	-0.222	0.134546	0.124855	-0.515151	0.0711509
SD	0.16311	0.14002	0.296881																						Ay/a-M600	0.218	0.134546	0.13114	-0.0751509	0.511151
SEM	0.0729449	0.062619	0.132769																					Ay/a-M600	a/a	-,44000*	0.134546	0.00670007	-0.733151	-0.146849
																									Ay/a	-0.218	0.134546	0.13114	-0.511151	0.0751509
																								*. The mean difference is significant at the 0.05 level.
	MC3R									Tests of Normality						ANOVA								Multiple Comparisons
	a/a	Ay/a	Ay/a-M600		p-level	a/a	Ay/a	Ay/a-M600		Group		Kolmogorov-Smirnova				MC3R								Dependent Variable:	MC3R
	0.831656	2.39241	2.48283		a/a	1	0.045	0.004				Statistic	df	Sig.			Sum of Squares	df	Mean Square	F	Sig.			LSD
	1.02534	3.69934	3.34555		Ay/a	0.045	1	0.199		MC3R	a/a	0.332346	5	0.074325		Between Groups	15.7068	2	7.85342	6.59262	0.0117006			(I) Group		Mean Difference (I-J)	Std. Error	Sig.	95% Confidence Interval
	1.2707	2.53547	1.67965		Ay/a-M600	0.004	0.199	1			Ay/a	0.221079	5	,200*		Within Groups	14.2949	12	1.19124										Lower Bound	Upper Bound
	1.02436	2.96295	4.10632								Ay/a-M600	0.16925	5	,200*		Total	30.0018	14						a/a	Ay/a	-1,54400*	0.690288	0.0450602	-3.04801	-0.0399919
	1.15833	1.44516	6.10238							*. This is a lower bound of the true significance.															Ay/a-M600	-2,48200*	0.690288	0.00367546	-3.98601	-0.977992
M	1.06208	2.60707	3.54335							a. Lilliefors Significance Correction														Ay/a	a/a	1,54400*	0.690288	0.0450602	0.0399919	3.04801
SD	0.164815	0.824765	1.69579																						Ay/a-M600	-0.938	0.690288	0.199186	-2.44201	0.566008
SEM	0.0737074	0.368846	0.758378																					Ay/a-M600	a/a	2,48200*	0.690288	0.00367546	0.977992	3.98601
																									Ay/a	0.938	0.690288	0.199186	-0.566008	2.44201
																								*. The mean difference is significant at the 0.05 level.
	MC4R									Tests of Normality						ANOVA								Multiple Comparisons
	a/a	Ay/a	Ay/a-M600		p-level	a/a	Ay/a	Ay/a-M600		Group		Kolmogorov-Smirnova				MC4R								Dependent Variable:	MC4R
	0.717908	2.89598	2.40969		a/a	1	0.051	0.001				Statistic	df	Sig.			Sum of Squares	df	Mean Square	F	Sig.			LSD
	0.73549	1.6483	3.52055		Ay/a	0.051	1	0.048		MC4R	a/a	0.298176	5	0.167229		Between Groups	11.5781	2	5.78905	9.55709	0.00329107			(I) Group		Mean Difference (I-J)	Std. Error	Sig.	95% Confidence Interval
	1.27966	1.96577	1.85016		Ay/a-M600	0.001	0.048	1			Ay/a	0.229805	5	,200*		Within Groups	7.2688	12	0.605733										Lower Bound	Upper Bound
	1.20124	2.80315	3.54004								Ay/a-M600	0.214268	5	,200*		Total	18.8469	14						a/a	Ay/a	-1.066	0.492233	0.0511924	-2.13848	0.00648359
	1.30208	1.24569	4.67525							*. This is a lower bound of the true significance.															Ay/a-M600	-2,15200*	0.492233	0.000909126	-3.22448	-1.07952
M	1.04728	2.11178	3.19914							a. Lilliefors Significance Correction														Ay/a	a/a	1.066	0.492233	0.0511924	-0.00648359	2.13848
SD	0.295097	0.720971	1.10016																						Ay/a-M600	-1,08600*	0.492233	0.047598	-2.15848	-0.0135164
SEM	0.131971	0.322428	0.492006																					Ay/a-M600	a/a	2,15200*	0.492233	0.000909126	1.07952	3.22448
																									Ay/a	1,08600*	0.492233	0.047598	0.0135164	2.15848
																								*. The mean difference is significant at the 0.05 level.
